# Supplementary material for: Bis(3-ammonio­methyl­pyridinium) cyclo­tetra­phosphate
Source: Acta Crystallogr Sect E Struct Rep Online. 2010 Mar 10;66(Pt 4):o779–80. doi: 10.1107/S1600536810008056 (PMC2984079; doi:10.1107/S1600536810008056)
Supplement: Supplementary file 1 [file e-66-0o779-sup1.cif]

##############################################################################
###                                                                        ###
###        Electronic paper (Acta Crystallographica Section E)             ###
###                                                                        ###
##############################################################################
#                                                                            #
# This CIF contains the data in a paper accepted for publication in Acta     #
# Crystallographica Section E. It conforms to the requirements of Notes      #
# for Authors for Section E, and has been peer reviewed under the auspices   #
# of the IUCr Commission on Journals.                                        #
#                                                                            #
# Full details of the Crystallographic Information File format               #
# are given in the paper "The Crystallographic Information File (CIF):       #
# a New Standard Archive File for Crystallography" by S. R. Hall, F. H.      #
# Allen and I. D. Brown [Acta Cryst. (1991), A47, 655-685].                  #
#                                                                            #
# The current version of the core CIF dictionary is obtainable from          #
# ftp://ftp.iucr.org/pub/cif_core.dic. The current version number is 2.4.    #
#                                                                            #
# Software is freely available for graphical display of the structure(s) in  #
# this CIF.  For information consult the CIF home page http://www.iucr.org/  #
# cif/home.html                                                              #
#                                                                            #
# This file may be used for bona fide research purposes within the           #
# scientific community so long as proper attribution is given to the journal # 
# article from which it was obtained.                                        #
#                                                                            #
##############################################################################
                                             
data_I
_audit_creation_method     SHELXL-97
_chemical_name_systematic
;
Bis(3-ammoniomethylpyridinium) cyclotetraphosphate
;
_chemical_name_common     ?
_chemical_formula_moiety     '2(C6 H10 N2 2+), O12 P4 4-'
_chemical_formula_sum     'C12 H20 N4 O12 P4'
_chemical_formula_iupac     '2C6 H10 N2 2+ , P4 O12 4-'
_chemical_formula_weight     536.20
_chemical_melting_point     ?
_symmetry_cell_setting     triclinic
_symmetry_space_group_name_H-M     'P -1'
_symmetry_space_group_name_Hall     '-P 1'
loop_
    _symmetry_equiv_pos_as_xyz
    'x, y, z'
    '-x, -y, -z'
_cell_length_a     7.849(2)
_cell_length_b     8.384(2)
_cell_length_c     9.448(2)
_cell_angle_alpha     113.24(2)
_cell_angle_beta     98.73(3)
_cell_angle_gamma     108.76(3)
_cell_volume     512.4(2)
_cell_formula_units_Z     1
_cell_measurement_reflns_used     25
_cell_measurement_theta_min     9.02
_cell_measurement_theta_max     10.65
_cell_measurement_temperature     293(2)
_exptl_crystal_description     prism
_exptl_crystal_colour     colourless
_exptl_crystal_size_max     0.35
_exptl_crystal_size_mid     0.3
_exptl_crystal_size_min     0.15
_exptl_crystal_density_diffrn     1.738
_exptl_crystal_density_method     'not measured'
_exptl_crystal_F_000     276
_exptl_absorpt_coefficient_mu     0.232
_exptl_absorpt_correction_type     none
_exptl_absorpt_process_details     ?
_exptl_special_details
;
;
_diffrn_ambient_temperature     293(2)
_diffrn_radiation_type     AgK\a
_diffrn_radiation_wavelength     0.56083
_diffrn_radiation_monochromator     graphite
_diffrn_measurement_device_type     'Enraf--Nonius CAD-4'
_diffrn_measurement_device     '\k-geometry diffractometer'
_diffrn_measurement_method     'non-profiled omega scans'
_diffrn_reflns_number     7923
_diffrn_reflns_av_R_equivalents     0.0121
_diffrn_reflns_av_sigmaI/netI     0.0213
_diffrn_reflns_theta_min     2.20
_diffrn_reflns_theta_max     27.96
_diffrn_reflns_theta_full     27.96
_diffrn_measured_fraction_theta_max     1.000
_diffrn_measured_fraction_theta_full     1.000
_diffrn_reflns_limit_h_min     -13
_diffrn_reflns_limit_h_max     13
_diffrn_reflns_limit_k_min     -14
_diffrn_reflns_limit_k_max     14
_diffrn_reflns_limit_l_min     -6
_diffrn_reflns_limit_l_max     15
_diffrn_standards_number     2
_diffrn_standards_interval_time     120
_diffrn_standards_decay_%     1
loop_
    _diffrn_standard_refln_index_h
    _diffrn_standard_refln_index_k
    _diffrn_standard_refln_index_l
    2 3 -1
    1 -5 4
_refine_special_details
;
Refinement of <i>F</i>^2^ against ALL reflections. The weighted <i>R</i>-factor
wR and goodness of fit <i>S</i> are based on <i>F</i>^2^, conventional
<i>R</i>-factors <i>R</i> are based on <i>F</i>, with <i>F</i> set to zero for
negative <i>F</i>^2^. The threshold expression of <i>F</i>^2^ >
\s(<i>F</i>^2^) is used only for calculating <i>R</i>-factors(gt) etc. and is
not relevant to the choice of reflections for refinement. <i>R</i>-factors
based on <i>F</i>^2^ are statistically about twice as large as those based on
<i>F</i>, and <i>R</i>- factors based on ALL data will be even larger.
;
_reflns_number_total     5005
_reflns_number_gt     3963
_reflns_threshold_expression     I>2\s(I)
_refine_ls_structure_factor_coef     Fsqd
_refine_ls_matrix_type     full
_refine_ls_R_factor_all     0.0495
_refine_ls_R_factor_gt     0.0341
_refine_ls_wR_factor_gt     0.0945
_refine_ls_wR_factor_ref     0.1012
_refine_ls_goodness_of_fit_ref     1.078
_refine_ls_restrained_S_all     1.078
_refine_ls_number_reflns     5005
_refine_ls_number_parameters     145
_refine_ls_number_restraints     0
_refine_ls_hydrogen_treatment     constr
_refine_ls_weighting_scheme     calc
_refine_ls_weighting_details
         'calc w=1/[\s^2^(Fo^2^)+(0.0490P)^2^+0.1514P] where P=(Fo^2^+2Fc^2^)/3'
_atom_sites_solution_hydrogens     geom
_atom_sites_solution_primary     direct
_atom_sites_solution_secondary     difmap
_refine_ls_shift/su_max     0.001
_refine_ls_shift/su_mean     0.000
_refine_diff_density_max     0.488
_refine_diff_density_min     -0.471
_refine_ls_extinction_method     none
_refine_ls_extinction_coef     ?
loop_
    _atom_type_symbol
    _atom_type_description
    _atom_type_scat_dispersion_real
    _atom_type_scat_dispersion_imag
    _atom_type_scat_source
    'C' 'C' 0.0015 0.0009
                         'International Tables Vol C Tables 4.2.6.8 and 6.1.1.4'
    'H' 'H' 0.0000 0.0000
                         'International Tables Vol C Tables 4.2.6.8 and 6.1.1.4'
    'N' 'N' 0.0030 0.0019
                         'International Tables Vol C Tables 4.2.6.8 and 6.1.1.4'
    'O' 'O' 0.0056 0.0036
                         'International Tables Vol C Tables 4.2.6.8 and 6.1.1.4'
    'P' 'P' 0.0667 0.0580
                         'International Tables Vol C Tables 4.2.6.8 and 6.1.1.4'
_computing_data_collection     'CAD-4 EXPRESS (Enraf--Nonius, 1994)'
_computing_cell_refinement     'CAD-4 EXPRESS (Enraf--Nonius, 1994)'
_computing_data_reduction     'XCAD4 (Harms & Wocadlo, 1996)'
_computing_structure_solution     'SHELXS97 (Sheldrick, 2008)'
_computing_structure_refinement     'SHELXL97 (Sheldrick, 2008)'
_computing_molecular_graphics     'ORTEP-3 for Windows (Farrugia, 1997)'
_computing_publication_material     'WinGX (Farrugia, 1999)'
loop_
    _atom_site_type_symbol
    _atom_site_label
    _atom_site_fract_x
    _atom_site_fract_y
    _atom_site_fract_z
    _atom_site_U_iso_or_equiv
    _atom_site_adp_type
    _atom_site_calc_flag
    _atom_site_refinement_flags
    _atom_site_occupancy
    _atom_site_disorder_assembly
    _atom_site_disorder_group
    O O4 0.14028(12) 0.17020(14) 0.16858(12) 0.02591(17) Uani d . 1 . .
    O O2 0.20484(12) 0.04327(13) -0.08942(12) 0.02816(18) Uani d . 1 . .
    O O1 0.07961(14) 0.30061(15) -0.02599(13) 0.03096(19) Uani d . 1 . .
    O O3 0.41615(12) 0.37060(14) 0.12629(14) 0.0328(2) Uani d . 1 . .
    O O5 -0.09804(14) 0.30451(14) 0.25390(12) 0.02842(18) Uani d . 1 . .
    O O6 0.01424(14) 0.12073(17) 0.37735(13) 0.0330(2) Uani d . 1 . .
    P P1 0.21242(4) 0.23999(4) 0.04410(4) 0.02125(7) Uani d . 1 . .
    P P2 -0.03708(4) 0.15037(4) 0.23497(4) 0.02013(7) Uani d . 1 . .
    N N2 0.71399(14) 0.34670(15) 1.01546(13) 0.02438(18) Uani d . 1 . .
    H H2A 0.7405 0.3187 1.0954 0.037 Uiso calc R 1 . .
    H H2B 0.6259 0.3920 1.0259 0.037 Uiso calc R 1 . .
    H H2C 0.8188 0.4345 1.0204 0.037 Uiso calc R 1 . .
    N N1 0.37134(15) 0.21366(16) 0.52122(14) 0.0284(2) Uani d . 1 . .
    H H1 0.2559 0.1902 0.4771 0.034 Uiso calc R 1 . .
    C C1 0.41069(16) 0.17716(18) 0.64460(16) 0.0259(2) Uani d . 1 . .
    H H1A 0.3140 0.1291 0.6824 0.031 Uiso calc R 1 . .
    C C4 0.6907(2) 0.3225(2) 0.53050(17) 0.0320(3) Uani d . 1 . .
    H H4 0.7847 0.3727 0.4913 0.038 Uiso calc R 1 . .
    C C6 0.64164(17) 0.17070(18) 0.85588(16) 0.0264(2) Uani d . 1 . .
    H H6A 0.5287 0.0744 0.8515 0.032 Uiso calc R 1 . .
    H H6B 0.7369 0.1203 0.8456 0.032 Uiso calc R 1 . .
    C C2 0.59489(16) 0.21046(16) 0.71693(14) 0.02293(19) Uani d . 1 . .
    C C5 0.5057(2) 0.28559(19) 0.46376(16) 0.0309(2) Uani d . 1 . .
    H H5 0.4735 0.3106 0.3784 0.037 Uiso calc R 1 . .
    C C3 0.73527(17) 0.28345(19) 0.65771(16) 0.0288(2) Uani d . 1 . .
    H H3 0.8598 0.3064 0.7034 0.035 Uiso calc R 1 . .
loop_
    _atom_site_aniso_label
    _atom_site_aniso_U_11
    _atom_site_aniso_U_22
    _atom_site_aniso_U_33
    _atom_site_aniso_U_12
    _atom_site_aniso_U_13
    _atom_site_aniso_U_23
    O4 0.0190(3) 0.0374(5) 0.0315(4) 0.0132(3) 0.0114(3) 0.0233(4)
    O2 0.0190(3) 0.0275(4) 0.0306(4) 0.0079(3) 0.0068(3) 0.0089(3)
    O1 0.0281(4) 0.0376(5) 0.0413(5) 0.0170(4) 0.0131(4) 0.0284(4)
    O3 0.0174(3) 0.0290(4) 0.0409(5) 0.0034(3) 0.0105(3) 0.0109(4)
    O5 0.0331(4) 0.0325(4) 0.0273(4) 0.0199(4) 0.0114(4) 0.0157(4)
    O6 0.0267(4) 0.0532(6) 0.0328(5) 0.0175(4) 0.0104(4) 0.0320(5)
    P1 0.01556(11) 0.02324(13) 0.02726(14) 0.00693(9) 0.00856(10) 0.01444(11)
    P2 0.01707(11) 0.02625(13) 0.02125(13) 0.00966(10) 0.00632(9) 0.01460(11)
    N2 0.0213(4) 0.0309(5) 0.0267(4) 0.0122(3) 0.0078(3) 0.0180(4)
    N1 0.0235(4) 0.0314(5) 0.0285(5) 0.0109(4) 0.0019(4) 0.0152(4)
    C1 0.0198(4) 0.0305(5) 0.0293(5) 0.0101(4) 0.0065(4) 0.0167(5)
    C4 0.0303(6) 0.0337(6) 0.0281(6) 0.0080(5) 0.0117(5) 0.0146(5)
    C6 0.0250(5) 0.0289(5) 0.0287(5) 0.0123(4) 0.0054(4) 0.0172(4)
    C2 0.0197(4) 0.0245(5) 0.0235(5) 0.0091(4) 0.0047(4) 0.0114(4)
    C5 0.0360(6) 0.0298(6) 0.0248(5) 0.0116(5) 0.0055(5) 0.0143(5)
    C3 0.0201(4) 0.0345(6) 0.0284(6) 0.0092(4) 0.0073(4) 0.0137(5)
_geom_special_details
;
All esds (except the esd in the dihedral angle between two l.s. planes) are
estimated using the full covariance matrix. The cell esds are taken into
account individually in the estimation of esds in distances, angles and
torsion angles; correlations between esds in cell parameters are only used
when they are defined by crystal symmetry. An approximate (isotropic)
treatment of cell esds is used for estimating esds involving l.s. planes.
;
loop_
    _geom_bond_atom_site_label_1
    _geom_bond_atom_site_label_2
    _geom_bond_site_symmetry_2
    _geom_bond_distance
    _geom_bond_publ_flag
    O4 P2 . 1.5992(10) ?
    O4 P1 . 1.6057(10) ?
    O2 P2 2 1.6044(14) ?
    O2 P1 . 1.6085(11) ?
    O1 P1 . 1.4766(10) ?
    O3 P1 . 1.4781(12) ?
    O5 P2 . 1.4739(10) ?
    O6 P2 . 1.4824(10) ?
    P2 O2 2 1.6044(14) ?
    N2 C6 . 1.4894(18) ?
    N2 H2A . 0.8900 ?
    N2 H2B . 0.8900 ?
    N2 H2C . 0.8900 ?
    N1 C1 . 1.3345(17) ?
    N1 C5 . 1.3393(19) ?
    N1 H1 . 0.8600 ?
    C1 C2 . 1.3875(17) ?
    C1 H1A . 0.9300 ?
    C4 C5 . 1.372(2) ?
    C4 C3 . 1.389(2) ?
    C4 H4 . 0.9300 ?
    C6 C2 . 1.4990(17) ?
    C6 H6A . 0.9700 ?
    C6 H6B . 0.9700 ?
    C2 C3 . 1.3875(18) ?
    C5 H5 . 0.9300 ?
    C3 H3 . 0.9300 ?
loop_
    _geom_angle_atom_site_label_1
    _geom_angle_atom_site_label_2
    _geom_angle_atom_site_label_3
    _geom_angle_site_symmetry_1
    _geom_angle_site_symmetry_3
    _geom_angle
    _geom_angle_publ_flag
    P2 O4 P1 . . 136.26(6) ?
    P2 O2 P1 2 . 134.03(6) ?
    O1 P1 O3 . . 120.41(7) ?
    O1 P1 O4 . . 110.99(6) ?
    O3 P1 O4 . . 106.65(6) ?
    O1 P1 O2 . . 111.42(7) ?
    O3 P1 O2 . . 105.82(7) ?
    O4 P1 O2 . . 99.36(6) ?
    O5 P2 O6 . . 119.04(7) ?
    O5 P2 O4 . . 112.23(6) ?
    O6 P2 O4 . . 105.42(6) ?
    O5 P2 O2 . 2 106.33(6) ?
    O6 P2 O2 . 2 109.45(7) ?
    O4 P2 O2 . 2 103.28(6) ?
    C6 N2 H2A . . 109.5 ?
    C6 N2 H2B . . 109.5 ?
    H2A N2 H2B . . 109.5 ?
    C6 N2 H2C . . 109.5 ?
    H2A N2 H2C . . 109.5 ?
    H2B N2 H2C . . 109.5 ?
    C1 N1 C5 . . 122.18(11) ?
    C1 N1 H1 . . 118.9 ?
    C5 N1 H1 . . 118.9 ?
    N1 C1 C2 . . 120.46(12) ?
    N1 C1 H1A . . 119.8 ?
    C2 C1 H1A . . 119.8 ?
    C5 C4 C3 . . 118.82(13) ?
    C5 C4 H4 . . 120.6 ?
    C3 C4 H4 . . 120.6 ?
    N2 C6 C2 . . 111.53(10) ?
    N2 C6 H6A . . 109.3 ?
    C2 C6 H6A . . 109.3 ?
    N2 C6 H6B . . 109.3 ?
    C2 C6 H6B . . 109.3 ?
    H6A C6 H6B . . 108.0 ?
    C3 C2 C1 . . 117.98(11) ?
    C3 C2 C6 . . 120.87(11) ?
    C1 C2 C6 . . 121.15(11) ?
    N1 C5 C4 . . 120.20(12) ?
    N1 C5 H5 . . 119.9 ?
    C4 C5 H5 . . 119.9 ?
    C2 C3 C4 . . 120.36(12) ?
    C2 C3 H3 . . 119.8 ?
    C4 C3 H3 . . 119.8 ?
loop_
    _geom_hbond_atom_site_label_D
    _geom_hbond_atom_site_label_H
    _geom_hbond_atom_site_label_A
    _geom_hbond_site_symmetry_A
    _geom_hbond_distance_DH
    _geom_hbond_distance_HA
    _geom_hbond_distance_DA
    _geom_hbond_angle_DHA
    N1 H1 O6 . 0.8600 1.7700 2.6294(18) 175.00
    N2 H2A O5 1_656 0.8900 1.8800 2.7079(17) 154.00
    N2 H2B O3 1_556 0.8900 2.0200 2.7350(17) 137.00
    N2 H2C O1 2_666 0.8900 2.0800 2.831(2) 141.00
    C1 H1A O6 2_556 0.9300 2.5500 3.381(2) 149.00
    C4 H4 O5 1_655 0.9300 2.4800 3.281(2) 144.00
    C5 H5 O4 . 0.9300 2.6000 3.256(2) 128.00
    C6 H6B O1 1_656 0.9700 2.4400 3.117(2) 127.00
data_global
_journal_date_recd_electronic     2010-02-18
_journal_date_accepted     2010-03-02
_journal_name_full     'Acta Crystallographica, Section E'
_journal_year     2010
_journal_volume     66
_journal_issue      4
_journal_page_first     o779
_journal_page_last     o780
_journal_paper_category     QO
_journal_coeditor_code     DN2541
_publ_contact_author_name     'Han\`ene Hemissi'
_publ_contact_author_address
;
Laboratoire de chimie des Mat\'eriaux
Facult\'e des Sciences de Bizerte
7021 Zarzouna Bizerte Tunisie
;
_publ_contact_author_email     'hanene.hemissi@fsb.rnu.tn'
_publ_contact_author_fax     '216 72 590 566'
_publ_contact_author_phone     '216 72 591 906'
_publ_section_title
;
Bis(3-ammoniomethylpyridinium) cyclotetraphosphate
;
loop_
    _publ_author_name
    _publ_author_address
    'Han\`ene Hemissi'
;
Laboratoire de Chimie des Mat\'eriaux
Facult\'e des Sciences de Bizerte
7021 Zarzouna Bizerte
Tunisia
;
    'Mohammed Rzaigui'
;
Laboratoire de Chimie des Mat\'eriaux
Facult\'e des Sciences de Bizerte
7021 Zarzouna Bizerte
Tunisia
;
    'Salem S. Al-Deyab'
;
Petrochemical Research Chair
College of Science, King Saud University
Riyadh
Saudi Arabia
;
