# Supplementary material for: Bis(3-ammonio­methyl­pyridinium) cyclo­tetra­phosphate
Source: Acta Crystallogr Sect E Struct Rep Online. 2010 Mar 10;66(Pt 4):o779–80. doi: 10.1107/S1600536810008056 (PMC2984079; doi:10.1107/S1600536810008056)
Supplement: Supplementary file 2 [file e-66-0o779-Isup2.hkl]

#
# h,k,l, Fc-squared, Fo-squared, sigma(Fo-squared) and status flag
#
data_I
_shelx_title ' XYZN file = SHELXL INS file, from DIRDIF output for CAD4'
_shelx_refln_list_code          4
_shelx_F_calc_maximum       99.98
_exptl_crystal_F_000       276.00
_reflns_d_resolution_high  0.5982
 
loop_
 _symmetry_equiv_pos_as_xyz
 'x, y, z'
 '-x, -y, -z'
 
_cell_length_a     7.8490
_cell_length_b     8.3840
_cell_length_c     9.4480
_cell_angle_alpha 113.240
_cell_angle_beta   98.730
_cell_angle_gamma 108.760
 
_shelx_F_squared_multiplier     1.000
 
loop_
 _refln_index_h
 _refln_index_k
 _refln_index_l
 _refln_F_squared_calc
 _refln_F_squared_meas
 _refln_F_squared_sigma
 _refln_observed_status
   1   0   0      335.86      452.84      5.13 o
   2   0   0        0.13        4.09      0.33 o
   3   0   0      129.65      119.77      1.16 o
   4   0   0       56.20       43.00      0.76 o
   5   0   0      448.29      480.87      3.18 o
   6   0   0       54.68       50.62      1.09 o
   7   0   0       43.92       44.21      1.18 o
   8   0   0        3.19        3.73      1.68 o
   9   0   0        0.11       -0.72      1.06 o
  10   0   0       34.24       40.13      1.53 o
  11   0   0       38.55       38.59      1.72 o
 -12   1   0       52.61       50.63      1.93 o
 -11   1   0        3.26        3.24      1.21 o
 -10   1   0        3.32        2.90      0.97 o
  -9   1   0       59.29       57.08      1.51 o
  -8   1   0      142.20      140.31      1.98 o
  -7   1   0      113.55      101.38      1.59 o
  -6   1   0      468.11      472.55      3.42 o
  -5   1   0      156.83      153.55      1.46 o
  -4   1   0     1014.62     1104.12     11.76 o
  -3   1   0       94.69      123.69      0.98 o
  -2   1   0      697.73      772.33      3.91 o
  -1   1   0     1306.37     1449.53      2.81 o
   0   1   0      765.23      772.32      1.98 o
   1   1   0      327.21      355.29      3.00 o
   2   1   0        9.02       17.98      0.46 o
   3   1   0        9.69        4.41      0.39 o
   4   1   0     1664.38     1744.49     19.05 o
   5   1   0      498.47      529.76      4.51 o
   6   1   0        4.18        2.19      0.66 o
   7   1   0        7.32        6.91      0.79 o
   8   1   0      151.44      153.12      3.32 o
   9   1   0       59.48       57.77      1.66 o
  10   1   0       26.56       29.48      2.11 o
  11   1   0        6.96        5.98      1.31 o
 -12   2   0        2.62        3.79      1.45 o
 -11   2   0       32.82       32.24      1.58 o
 -10   2   0       44.47       47.34      2.53 o
  -9   2   0       17.45       15.84      1.04 o
  -8   2   0       56.43       48.05      2.43 o
  -7   2   0        2.62        3.26      0.63 o
  -6   2   0       46.37       52.84      1.05 o
  -5   2   0      237.67      237.03      2.74 o
  -4   2   0        0.98       -0.19      0.45 o
  -3   2   0     1167.94     1232.53      6.19 o
  -2   2   0      163.60      176.34      1.25 o
  -1   2   0     1254.52     1224.71     13.09 o
   0   2   0     9613.13     9889.61     28.34 o
   1   2   0      684.97      686.10     11.09 o
   2   2   0       23.00       44.93      0.72 o
   3   2   0      423.63      450.06      5.54 o
   4   2   0       41.85       57.97      1.02 o
   5   2   0       52.89       43.88      1.06 o
   6   2   0      322.65      306.20      3.52 o
   7   2   0      128.10      135.90      1.99 o
   8   2   0        8.23        8.43      1.02 o
   9   2   0        7.09        9.19      1.74 o
  10   2   0        0.04       -0.74      1.52 o
 -12   3   0       41.53       41.95      1.78 o
 -11   3   0       11.65       12.38      2.96 o
 -10   3   0       43.61       40.98      1.44 o
  -9   3   0        4.75        3.81      0.81 o
  -8   3   0        6.71        5.83      0.80 o
  -7   3   0       44.57       38.47      1.03 o
  -6   3   0      821.84      816.37      5.03 o
  -5   3   0      988.21     1068.98      5.19 o
  -4   3   0       36.54       30.85      0.67 o
  -3   3   0      118.30      115.38      1.04 o
  -2   3   0     1223.84     1234.05     14.92 o
  -1   3   0      514.41      436.20      2.52 o
   0   3   0       27.50       18.40      0.50 o
   1   3   0       18.31       29.91      0.63 o
   2   3   0       82.36       91.85      1.08 o
   3   3   0      362.88      357.51      2.48 o
   4   3   0        1.06        0.04      0.95 o
   5   3   0      194.23      201.04      2.12 o
   6   3   0       19.41       16.46      1.78 o
   7   3   0       11.08       11.14      1.01 o
   8   3   0       74.26       79.92      1.88 o
   9   3   0        2.23        1.03      1.63 o
  10   3   0       30.16       30.92      1.67 o
 -12   4   0        0.24       -0.47      1.54 o
 -11   4   0        4.21        2.97      2.40 o
 -10   4   0       85.09       84.03      1.84 o
  -9   4   0       83.54       89.83      2.33 o
  -8   4   0        0.88       -0.50      1.01 o
  -7   4   0      131.44      131.97      1.69 o
  -6   4   0      200.31      207.29      1.89 o
  -5   4   0      167.86      174.91      1.60 o
  -4   4   0        6.17        5.25      0.47 o
  -3   4   0      485.08      547.69      3.40 o
  -2   4   0      657.14      679.89      5.60 o
  -1   4   0      575.28      570.36      3.36 o
   0   4   0       32.51       23.40      0.64 o
   1   4   0        4.84        4.40      0.50 o
   2   4   0      662.80      657.84      6.61 o
   3   4   0      681.81      673.05      4.18 o
   4   4   0        0.40        1.66      1.07 o
   5   4   0        2.56        2.07      0.90 o
   6   4   0      135.39      133.35      2.05 o
   7   4   0      226.05      232.94      2.98 o
   8   4   0        0.07       -1.96      3.51 o
   9   4   0        8.87        6.00      1.31 o
 -12   5   0        0.52       -1.40      1.64 o
 -11   5   0       21.46       25.29      1.32 o
 -10   5   0       12.15       13.11      2.05 o
  -9   5   0        0.38        0.04      1.29 o
  -8   5   0       47.76       42.77      1.23 o
  -7   5   0      222.03      218.23      3.50 o
  -6   5   0      628.66      626.94      4.06 o
  -5   5   0     1476.20     1466.24      6.80 o
  -4   5   0       28.28       39.67      0.89 o
  -3   5   0      334.85      336.42      5.87 o
  -2   5   0        1.58        2.87      0.43 o
  -1   5   0       25.35       27.81      0.74 o
   0   5   0        0.24       -0.41      0.72 o
   1   5   0      943.83      912.68     22.38 o
   2   5   0      183.20      172.78      1.86 o
   3   5   0       57.28       55.12      1.24 o
   4   5   0      128.89      126.73      1.86 o
   5   5   0       28.39       25.45      1.22 o
   6   5   0      192.54      193.96      5.69 o
   7   5   0       48.70       51.26      1.71 o
   8   5   0       11.80       10.16      1.34 o
 -12   6   0        2.69        4.14      1.12 o
 -11   6   0        2.67        3.31      1.04 o
 -10   6   0        5.60        3.95      1.06 o
  -9   6   0       50.34       52.61      1.44 o
  -8   6   0        1.47        1.90      1.54 o
  -7   6   0      190.28      192.43      2.13 o
  -6   6   0      107.02      117.44      1.62 o
  -5   6   0       34.97       27.49      0.88 o
  -4   6   0      241.28      240.25      2.97 o
  -3   6   0      265.65      257.10      2.09 o
  -2   6   0      300.37      283.92      2.17 o
  -1   6   0      438.49      414.33      3.86 o
   0   6   0      133.32      135.73      1.66 o
   1   6   0       52.88       48.91      1.14 o
   2   6   0       80.37       82.50      1.49 o
   3   6   0      122.57      119.34      1.87 o
   4   6   0        3.40        4.69      0.93 o
   5   6   0       67.24       70.11      1.79 o
   6   6   0       12.64       14.77      1.23 o
   7   6   0       15.62       18.52      3.92 o
 -12   7   0        2.96        2.42      1.30 o
 -11   7   0       36.04       37.82      1.59 o
 -10   7   0      124.06      125.00      2.21 o
  -9   7   0        8.03        8.31      0.93 o
  -8   7   0       34.57       36.64      1.22 o
  -7   7   0       20.34       16.03      0.94 o
  -6   7   0       19.42       20.37      0.93 o
  -5   7   0      249.11      240.68      4.59 o
  -4   7   0        9.83       17.41      1.50 o
  -3   7   0       77.55       79.01      1.37 o
  -2   7   0      267.16      257.06      5.21 o
  -1   7   0       42.80       39.04      1.04 o
   0   7   0       19.34       18.56      0.90 o
   1   7   0      378.79      373.87      3.20 o
   2   7   0       85.81       89.86      1.74 o
   3   7   0        0.63        1.75      0.97 o
   4   7   0       23.65       22.86      1.26 o
   5   7   0        4.44        3.02      1.09 o
   6   7   0       29.56       33.38      2.99 o
 -12   8   0       53.53       56.69      4.80 o
 -11   8   0       30.84       29.79      1.52 o
 -10   8   0        4.37        1.90      1.81 o
  -9   8   0       30.80       30.50      1.32 o
  -8   8   0        1.63        0.24      1.28 o
  -7   8   0       49.87       51.39      1.37 o
  -6   8   0      110.70      107.43      1.77 o
  -5   8   0       25.04       24.46      2.01 o
  -4   8   0       40.97       39.12      1.16 o
  -3   8   0       10.53        9.82      0.81 o
  -2   8   0       18.95       19.15      0.93 o
  -1   8   0        0.01        1.30      0.77 o
   0   8   0        0.57        1.10      1.06 o
   1   8   0       17.68       17.22      1.03 o
   2   8   0        0.00       -0.04      1.18 o
   3   8   0        0.04       -0.87      1.66 o
   4   8   0       46.26       46.80      1.75 o
   5   8   0       44.85       48.41      1.89 o
 -12   9   0        1.48        1.70      1.83 o
 -11   9   0       19.03       22.98      1.55 o
 -10   9   0       56.39       60.11      1.85 o
  -9   9   0       11.45        9.53      1.58 o
  -8   9   0      101.13       98.45      2.18 o
  -7   9   0       28.08       30.15      1.31 o
  -6   9   0        0.00       -1.12      1.12 o
  -5   9   0        0.34        0.37      1.11 o
  -4   9   0       96.55       92.43      2.48 o
  -3   9   0       29.19       28.03      1.44 o
  -2   9   0       36.08       32.21      1.22 o
  -1   9   0       12.38       12.44      1.01 o
   0   9   0        9.00        8.17      1.01 o
   1   9   0       36.77       35.35      1.49 o
   2   9   0       14.82       16.30      1.78 o
   3   9   0       10.98       12.80      1.24 o
   4   9   0       23.94       29.62      1.61 o
 -11  10   0       44.85       44.54      1.89 o
 -10  10   0        0.06       -0.24      1.68 o
  -9  10   0        3.50        4.70      1.08 o
  -8  10   0        3.78        2.82      1.20 o
  -7  10   0       13.54       13.80      1.09 o
  -6  10   0        9.05        9.36      1.47 o
  -5  10   0       45.74       46.80      1.93 o
  -4  10   0       62.62       61.03      2.34 o
  -3  10   0       29.17       28.43      1.31 o
  -2  10   0       20.76       21.06      1.18 o
  -1  10   0        7.91        7.52      1.03 o
   0  10   0       24.35       24.91      1.36 o
   1  10   0       27.52       25.43      1.46 o
   2  10   0        0.29       -1.52      1.55 o
   3  10   0        8.92       11.06      1.41 o
 -10  11   0       11.76       14.04      1.33 o
  -9  11   0        1.35        1.17      1.52 o
  -8  11   0       48.53       50.09      1.81 o
  -7  11   0       84.50       80.81      5.92 o
  -6  11   0        2.33        3.00      1.21 o
  -5  11   0        2.74        1.24      0.98 o
  -4  11   0       15.53       16.18      1.32 o
  -3  11   0        8.64        9.33      1.21 o
  -2  11   0        0.01        0.63      1.93 o
  -1  11   0       26.91       26.51      2.43 o
   0  11   0        7.95       10.25      1.22 o
   1  11   0        4.21        5.68      1.19 o
  -9  12   0        9.34        9.81      1.50 o
  -8  12   0        9.14        7.50      1.29 o
  -7  12   0        2.10        1.41      1.32 o
  -6  12   0        4.48       -0.98      2.12 o
  -5  12   0        5.06        5.39      3.56 o
  -4  12   0       15.16       17.87      2.94 o
  -3  12   0       20.12       19.64      1.90 o
  -2  12   0        2.89        3.40      1.81 o
  -1  12   0        0.04       -1.60      1.60 o
   4 -13   1        8.73        8.59      1.25 o
   5 -13   1       11.75       11.90      1.40 o
   6 -13   1        1.16       -1.55      1.67 o
   7 -13   1        0.15        0.01      1.35 o
   0 -12   1        0.34       -0.42      1.67 o
   1 -12   1       34.11       39.52      3.42 o
   2 -12   1       30.15       34.21      1.64 o
   3 -12   1        1.10        2.41      1.48 o
   4 -12   1        0.80        0.87      1.03 o
   5 -12   1        3.17        4.98      1.09 o
   6 -12   1        2.78        1.58      1.61 o
   7 -12   1        0.55        2.06      1.12 o
   8 -12   1       78.61       75.98      3.59 o
   9 -12   1        8.84        8.54      1.27 o
  -2 -11   1        6.99        8.34      1.31 o
  -1 -11   1        0.80        1.44      1.26 o
   0 -11   1       22.63       22.88      3.46 o
   1 -11   1       41.08       40.71      1.66 o
   2 -11   1        5.45        7.06      1.03 o
   3 -11   1       11.47       11.82      2.23 o
   4 -11   1       27.97       29.43      1.60 o
   5 -11   1       33.75       33.73      1.44 o
   6 -11   1       12.95       14.07      2.44 o
   7 -11   1        1.94        1.35      1.26 o
   8 -11   1       19.94       21.31      1.42 o
   9 -11   1        6.54        7.10      1.22 o
  10 -11   1       10.23        9.30      1.27 o
  -3 -10   1       26.22       26.06      1.63 o
  -2 -10   1        4.06        4.62      1.20 o
  -1 -10   1        0.57        0.96      1.34 o
   0 -10   1       47.40       45.86      1.54 o
   1 -10   1       16.42       18.79      1.90 o
   2 -10   1       25.76       26.58      1.26 o
   3 -10   1        0.87        1.03      2.14 o
   4 -10   1       58.97       60.33      2.46 o
   5 -10   1       92.85       93.35      1.92 o
   6 -10   1       11.30       10.52      1.10 o
   7 -10   1       16.63       16.03      1.60 o
   8 -10   1      117.67      118.85      2.24 o
   9 -10   1       53.10       51.43      1.73 o
  10 -10   1       10.32        9.11      1.20 o
  11 -10   1       12.15       13.43      1.45 o
  -5  -9   1       17.68       19.75      1.53 o
  -4  -9   1       88.58       88.21      2.29 o
  -3  -9   1       12.97        9.44      1.30 o
  -2  -9   1        2.43        1.84      1.06 o
  -1  -9   1        7.18        8.05      1.74 o
   0  -9   1       45.37       42.92      1.41 o
   1  -9   1       19.83       20.04      1.75 o
   2  -9   1        0.00        0.36      1.03 o
   3  -9   1       36.12       33.43      1.17 o
   4  -9   1        0.00        1.09      1.10 o
   5  -9   1        0.00        1.15      1.53 o
   6  -9   1        2.28        2.07      0.78 o
   7  -9   1       19.09       20.44      1.12 o
   8  -9   1      115.85      114.89      2.52 o
   9  -9   1        9.12        9.56      1.06 o
  10  -9   1        0.24       -1.39      1.52 o
  11  -9   1       43.28       44.10      3.35 o
  12  -9   1        7.63        5.32      1.36 o
  -6  -8   1        1.96        0.10      1.59 o
  -5  -8   1       24.20       23.59      1.82 o
  -4  -8   1        6.25        8.41      1.39 o
  -3  -8   1        0.36        1.85      0.97 o
  -2  -8   1        9.97        9.14      0.95 o
  -1  -8   1       13.82       11.74      0.95 o
   0  -8   1      143.18      141.36      2.28 o
   1  -8   1        1.94        2.46      1.25 o
   2  -8   1       10.75        8.96      1.06 o
   3  -8   1        1.51        0.14      1.02 o
   4  -8   1      132.47      130.81      1.81 o
   5  -8   1       12.06       13.12      0.87 o
   6  -8   1       35.87       29.07      1.07 o
   7  -8   1        4.70        3.85      0.82 o
   8  -8   1       10.23        9.65      1.01 o
   9  -8   1       38.08       35.48      1.42 o
  10  -8   1       24.09       23.12      1.32 o
  11  -8   1      112.56      118.32      2.36 o
  12  -8   1       23.55       22.83      3.05 o
  -7  -7   1        3.92        3.18      2.54 o
  -6  -7   1        1.00        2.23      1.15 o
  -5  -7   1       55.35       60.87      1.75 o
  -4  -7   1      157.45      160.44      2.44 o
  -3  -7   1       47.23       45.55      1.40 o
  -2  -7   1       11.80       13.41      0.93 o
  -1  -7   1      134.12      133.03      3.59 o
   0  -7   1       70.98       75.46      1.34 o
   1  -7   1       66.09       62.51      1.22 o
   2  -7   1      247.76      234.39      2.95 o
   3  -7   1      545.18      520.58     11.61 o
   4  -7   1        0.04       -0.16      0.74 o
   5  -7   1       28.80       28.57      0.95 o
   6  -7   1        3.10        2.73      0.66 o
   7  -7   1       64.39       67.42      1.42 o
   8  -7   1      128.67      130.76      4.88 o
   9  -7   1        5.22        5.73      0.93 o
  10  -7   1       28.71       30.27      2.53 o
  11  -7   1        3.83        3.38      3.02 o
  12  -7   1        0.05        1.87      2.67 o
  -8  -6   1        1.24        3.19      2.30 o
  -7  -6   1        2.67        4.05      1.04 o
  -6  -6   1       82.57       81.93      2.78 o
  -5  -6   1      324.01      318.34      3.23 o
  -4  -6   1        0.04       -0.12      0.94 o
  -3  -6   1        4.73        3.65      1.72 o
  -2  -6   1       63.54       63.73      1.77 o
  -1  -6   1      159.75      143.12      1.69 o
   0  -6   1      229.15      213.78      1.92 o
   1  -6   1       25.85       26.62      1.26 o
   2  -6   1       46.68       39.86      0.90 o
   3  -6   1        1.62        1.32      0.50 o
   4  -6   1      244.04      260.44      3.86 o
   5  -6   1        7.83        7.02      0.66 o
   6  -6   1      349.55      346.81      2.97 o
   7  -6   1      401.18      387.83      8.28 o
   8  -6   1       81.55       70.73      3.16 o
   9  -6   1       88.15       88.80      2.35 o
  10  -6   1       20.77       20.68      1.32 o
  11  -6   1      167.65      171.50      4.85 o
  12  -6   1       25.86       24.67      1.52 o
  -9  -5   1       16.84       15.88      1.68 o
  -8  -5   1       14.26       14.93      3.62 o
  -7  -5   1       31.57       28.19      1.38 o
  -6  -5   1       22.87       26.48      1.30 o
  -5  -5   1       82.00       75.00      1.59 o
  -4  -5   1       44.72       48.56      1.44 o
  -3  -5   1       93.95       84.74      1.41 o
  -2  -5   1      352.38      341.68      2.43 o
  -1  -5   1      805.35      774.01     14.94 o
   0  -5   1      161.51      161.07      1.49 o
   1  -5   1       63.42       56.94      1.02 o
   2  -5   1      318.13      323.55      3.97 o
   3  -5   1     2030.40     2060.81     12.07 o
   4  -5   1        1.96        1.78      0.48 o
   5  -5   1      176.94      151.91      2.11 o
   6  -5   1      515.08      478.02      5.99 o
   7  -5   1       11.24       10.06      0.84 o
   8  -5   1        1.83        1.19      0.82 o
   9  -5   1       51.34       49.19      1.38 o
  10  -5   1       62.38       62.95      1.65 o
  11  -5   1       73.77       72.54      1.92 o
  12  -5   1       19.92       19.05      1.45 o
  -9  -4   1       79.67       84.26      2.08 o
  -8  -4   1        2.85        3.58      1.06 o
  -7  -4   1       15.72       13.20      1.12 o
  -6  -4   1        0.67        2.46      0.91 o
  -5  -4   1      288.14      276.87      2.57 o
  -4  -4   1        1.25        0.36      0.93 o
  -3  -4   1      245.55      234.36      1.98 o
  -2  -4   1        4.22        5.29      0.56 o
  -1  -4   1       52.24       59.48      0.94 o
   0  -4   1        0.01       -0.39      0.52 o
   1  -4   1      221.34      241.55      1.64 o
   2  -4   1      226.40      199.45      1.37 o
   3  -4   1       70.67       77.21      0.94 o
   4  -4   1       16.79       17.11      0.57 o
   5  -4   1        1.50        4.84      0.51 o
   6  -4   1       98.39       97.72      1.61 o
   7  -4   1      440.21      455.91      3.30 o
   8  -4   1      129.86      117.46      1.77 o
   9  -4   1       61.58       58.73      1.70 o
  10  -4   1       36.46       35.57      1.97 o
  11  -4   1        6.16        7.32      2.46 o
  12  -4   1        6.25        6.07      1.23 o
 -10  -3   1       28.03       29.46      1.57 o
  -9  -3   1       17.60       16.04      1.28 o
  -8  -3   1        6.28        7.63      1.00 o
  -7  -3   1      246.79      241.66      2.67 o
  -6  -3   1        6.34        7.95      1.17 o
  -5  -3   1      868.29      852.49     17.19 o
  -4  -3   1       13.70       12.60      1.53 o
  -3  -3   1      177.19      165.32      1.50 o
  -2  -3   1      461.29      461.29      3.09 o
  -1  -3   1       21.93       14.51      0.46 o
   0  -3   1      726.87      780.59      3.29 o
   1  -3   1       40.58       31.55      0.87 o
   2  -3   1      335.69      453.19      2.53 o
   3  -3   1     1717.60     1966.00     16.35 o
   4  -3   1      101.75      143.66      1.26 o
   5  -3   1      274.03      291.52      2.07 o
   6  -3   1      847.76      796.11      5.08 o
   7  -3   1        2.33        3.80      0.69 o
   8  -3   1       47.19       46.34      1.23 o
   9  -3   1       59.49       53.70      1.47 o
  10  -3   1       28.18       31.10      1.44 o
  11  -3   1        8.81        8.65      1.19 o
  12  -3   1        6.38        5.77      1.27 o
 -11  -2   1        4.19        3.02      1.46 o
 -10  -2   1       30.33       33.98      1.62 o
  -9  -2   1       41.00       41.67      1.71 o
  -8  -2   1       52.72       55.62      1.54 o
  -7  -2   1      100.21       98.84      1.70 o
  -6  -2   1      231.37      215.91      2.15 o
  -5  -2   1        3.04        2.84      0.63 o
  -4  -2   1      899.82      982.52      5.07 o
  -3  -2   1     2606.63     2753.82      7.48 o
  -2  -2   1      181.32      167.82      1.91 o
  -1  -2   1       28.00       30.30      0.51 o
   0  -2   1       17.83       12.46      0.37 o
   1  -2   1     1274.51     1255.59      7.81 o
   2  -2   1     1393.92     1348.97     12.44 o
   3  -2   1      581.31      669.47      3.18 o
   4  -2   1       42.50       34.08      0.70 o
   5  -2   1      153.99      164.42      1.52 o
   6  -2   1      189.62      174.89      2.12 o
   7  -2   1       71.95       80.59      1.41 o
   8  -2   1        4.66        2.96      0.76 o
   9  -2   1      120.89      117.44      2.73 o
  10  -2   1       84.66       80.20      1.91 o
  11  -2   1        0.05       -1.52      1.52 o
  12  -2   1       11.91       11.21      1.41 o
 -11  -1   1       47.45       45.81      2.20 o
 -10  -1   1       88.91       90.16      2.89 o
  -9  -1   1      117.56      117.86      2.07 o
  -8  -1   1        3.95        1.58      1.25 o
  -7  -1   1      135.50      135.01      1.82 o
  -6  -1   1       14.83       12.70      1.25 o
  -5  -1   1      308.28      283.13      2.12 o
  -4  -1   1      644.48      603.34      3.68 o
  -3  -1   1      147.71      175.84      1.62 o
  -2  -1   1      354.05      354.37      3.20 o
  -1  -1   1      625.17      582.96      2.14 o
   0  -1   1      662.68      698.00      1.85 o
   1  -1   1     8128.93     8507.31     70.28 o
   2  -1   1     1813.45     1798.99      5.65 o
   3  -1   1      832.19      943.41     11.85 o
   4  -1   1       26.84       30.01      0.68 o
   5  -1   1      436.82      442.27      3.58 o
   6  -1   1      563.88      547.17      3.75 o
   7  -1   1        0.29       -0.11      1.17 o
   8  -1   1       56.08       51.70      1.36 o
   9  -1   1       15.14       15.77      1.13 o
  10  -1   1       22.47       20.82      2.13 o
  11  -1   1        3.67        1.07      1.63 o
 -12   0   1       41.58       40.98      2.30 o
 -11   0   1       26.38       25.39      1.48 o
 -10   0   1        4.71        4.66      1.04 o
  -9   0   1       20.14       21.95      1.12 o
  -8   0   1      121.45      126.76      2.63 o
  -7   0   1      472.02      483.06      3.41 o
  -6   0   1      414.68      417.98      2.89 o
  -5   0   1        5.83        5.74      0.55 o
  -4   0   1      498.03      517.29      3.24 o
  -3   0   1     1497.86     1616.53      4.82 o
  -2   0   1     4253.05     4678.07     51.50 o
  -1   0   1     2462.02     2483.34     11.33 o
   1   0   1      229.02      222.74      1.33 o
   2   0   1       73.37       57.45      0.66 o
   3   0   1      152.78      200.29      1.48 o
   4   0   1      444.80      420.13      7.90 o
   5   0   1      523.96      557.11      3.53 o
   6   0   1        1.28        3.00      0.66 o
   7   0   1        0.18        1.25      1.05 o
   8   0   1       31.89       32.91      1.23 o
   9   0   1       56.24       61.70      2.22 o
  10   0   1       16.88       14.23      1.29 o
  11   0   1        0.40        1.32      2.23 o
 -12   1   1        3.00        2.89      1.38 o
 -11   1   1       15.94       14.76      1.27 o
 -10   1   1       13.87       15.07      1.15 o
  -9   1   1       73.53       77.51      1.68 o
  -8   1   1      241.69      222.95      6.59 o
  -7   1   1      155.30      142.00      1.75 o
  -6   1   1       20.26       16.84      0.74 o
  -5   1   1        9.26       18.56      0.71 o
  -4   1   1      366.25      374.75      2.48 o
  -3   1   1      473.41      451.32      6.01 o
  -2   1   1       15.97       26.25      0.77 o
  -1   1   1      889.83      864.38      2.54 o
   0   1   1      982.56     1041.38      4.13 o
   1   1   1     3888.23     4184.51     12.45 o
   2   1   1     4360.87     4621.71     19.18 o
   3   1   1        0.88        0.79      0.46 o
   4   1   1       54.17       48.10      0.92 o
   5   1   1        0.26        0.18      0.76 o
   6   1   1        6.21        5.55      0.74 o
   7   1   1        0.07       -0.17      1.00 o
   8   1   1      155.41      155.65      3.33 o
   9   1   1       31.15       29.20      1.41 o
  10   1   1        0.45        1.56      1.14 o
 -12   2   1       72.28       72.90      2.28 o
 -11   2   1       46.56       41.58      1.59 o
 -10   2   1       21.56       23.66      1.44 o
  -9   2   1       10.13        9.91      0.89 o
  -8   2   1       14.41       13.61      0.89 o
  -7   2   1       54.60       54.87      1.14 o
  -6   2   1      215.08      221.75      1.88 o
  -5   2   1       29.47       19.32      0.78 o
  -4   2   1      232.99      244.31      3.97 o
  -3   2   1      174.04      209.02      5.14 o
  -2   2   1      386.60      432.59      2.35 o
  -1   2   1     9995.54    10240.49     15.36 o
   0   2   1       20.44       15.31      0.44 o
   1   2   1     1951.24     1947.89     19.09 o
   2   2   1      393.73      448.87      3.03 o
   3   2   1        0.55        0.95      0.52 o
   4   2   1      517.29      489.34      3.42 o
   5   2   1       34.03       38.69      1.06 o
   6   2   1        0.68        2.15      0.72 o
   7   2   1        0.88       -0.07      1.20 o
   8   2   1        6.78        9.71      1.00 o
   9   2   1       12.53       13.69      1.20 o
  10   2   1       15.19       14.35      1.39 o
 -12   3   1        3.51        4.11      1.15 o
 -11   3   1        0.63        0.85      1.34 o
 -10   3   1       57.35       51.84      1.58 o
  -9   3   1       90.94       94.00      1.69 o
  -8   3   1      231.69      224.21      2.28 o
  -7   3   1        1.59        3.30      1.03 o
  -6   3   1       13.03       12.58      0.71 o
  -5   3   1       91.49      102.05      1.78 o
  -4   3   1        3.40        0.58      0.47 o
  -3   3   1       30.91       19.04      0.54 o
  -2   3   1     1519.06     1556.03      7.14 o
  -1   3   1      359.97      343.02      2.42 o
   0   3   1       17.97       21.31      0.58 o
   1   3   1      432.37      474.04      3.20 o
   2   3   1      128.43      146.58      1.61 o
   3   3   1      384.59      390.78      4.72 o
   4   3   1       91.47      100.29      1.48 o
   5   3   1       13.40       13.05      1.32 o
   6   3   1       30.25       28.27      1.14 o
   7   3   1       47.44       44.56      1.51 o
   8   3   1      138.16      139.95      2.45 o
   9   3   1        1.04        3.86      1.06 o
 -13   4   1        2.31        5.53      1.15 o
 -12   4   1       45.52       49.62      2.32 o
 -11   4   1       10.38        9.22      2.33 o
 -10   4   1        0.42        1.06      0.94 o
  -9   4   1      108.26      106.59      1.80 o
  -8   4   1       26.56       28.29      1.05 o
  -7   4   1       22.08       19.06      0.97 o
  -6   4   1      743.97      754.76      4.95 o
  -5   4   1      900.65      888.09      9.72 o
  -4   4   1     1646.90     1666.43     24.21 o
  -3   4   1       26.32       33.73      1.27 o
  -2   4   1      292.56      342.94      2.39 o
  -1   4   1     2283.17     2403.36     32.02 o
   0   4   1       58.62       48.85      0.88 o
   1   4   1      288.48      290.96      2.05 o
   2   4   1      113.11      107.20      5.43 o
   3   4   1      137.15      128.13      2.04 o
   4   4   1       50.66       48.91      1.21 o
   5   4   1        1.83        0.49      0.93 o
   6   4   1       16.32       16.55      1.13 o
   7   4   1       75.14       74.39      1.89 o
   8   4   1       19.86       18.77      1.40 o
   9   4   1        8.05        8.62      1.32 o
 -13   5   1       75.65       76.52      2.23 o
 -12   5   1       18.75       18.97      1.35 o
 -11   5   1        0.08       -0.29      1.94 o
 -10   5   1        0.38       -0.05      1.32 o
  -9   5   1       66.06       64.40      3.22 o
  -8   5   1       95.97       96.23      1.98 o
  -7   5   1       39.33       41.19      1.11 o
  -6   5   1      413.43      417.42      7.68 o
  -5   5   1      182.62      167.91      1.71 o
  -4   5   1       76.62       74.91      1.15 o
  -3   5   1        7.46        4.46      0.52 o
  -2   5   1      402.00      395.68      2.91 o
  -1   5   1     1166.18     1146.96     23.80 o
   0   5   1      534.71      529.11      3.54 o
   1   5   1       41.32       38.51      1.68 o
   2   5   1        0.02        1.52      0.58 o
   3   5   1       33.00       32.12      1.39 o
   4   5   1      212.94      221.18      4.78 o
   5   5   1        0.03       -0.11      1.23 o
   6   5   1       15.80       17.33      1.58 o
   7   5   1        7.04        9.28      1.56 o
   8   5   1        6.76        4.29      1.85 o
 -13   6   1       18.35       18.05      1.52 o
 -12   6   1        2.97        1.72      1.29 o
 -11   6   1        0.55        1.85      0.90 o
 -10   6   1        0.21        0.26      1.21 o
  -9   6   1       93.50       93.60      1.78 o
  -8   6   1        0.12        1.06      0.99 o
  -7   6   1       17.10       14.58      1.80 o
  -6   6   1        0.06       -0.51      1.23 o
  -5   6   1      338.22      306.37      4.07 o
  -4   6   1      535.83      522.90      3.75 o
  -3   6   1        8.70        9.22      0.69 o
  -2   6   1      333.50      333.20      2.45 o
  -1   6   1       39.91       31.43      0.96 o
   0   6   1       26.23       28.50      0.95 o
   1   6   1       48.88       52.18      3.37 o
   2   6   1      169.38      176.11      2.15 o
   3   6   1      128.48      135.55      2.06 o
   4   6   1       26.96       30.07      1.27 o
   5   6   1        3.63        2.11      1.87 o
   6   6   1        6.80       10.32      1.15 o
   7   6   1        6.09        8.05      1.83 o
 -12   7   1        3.75        3.67      1.13 o
 -11   7   1       10.86       12.35      1.19 o
 -10   7   1       62.45       67.73      1.74 o
  -9   7   1        6.75        6.82      0.88 o
  -8   7   1        7.85        7.96      0.86 o
  -7   7   1       42.83       43.73      1.23 o
  -6   7   1      256.34      267.53      6.43 o
  -5   7   1       23.30       25.16      1.32 o
  -4   7   1       27.88       24.46      0.92 o
  -3   7   1        3.17        4.64      0.65 o
  -2   7   1        0.28        0.66      0.85 o
  -1   7   1      125.88      120.57      1.76 o
   0   7   1        5.75        6.02      0.82 o
   1   7   1        9.61        8.23      0.91 o
   2   7   1        0.37       -0.30      1.13 o
   3   7   1       51.48       49.97      1.56 o
   4   7   1       48.09       46.46      1.63 o
   5   7   1       56.81       56.09      1.83 o
   6   7   1       26.89       30.40      1.63 o
 -12   8   1        3.79        3.33      1.21 o
 -11   8   1        5.05        4.49      2.74 o
 -10   8   1        5.73        7.63      1.09 o
  -9   8   1        1.70        0.27      1.28 o
  -8   8   1       12.06       12.58      1.01 o
  -7   8   1       79.69       81.70      3.45 o
  -6   8   1       53.13       54.53      2.17 o
  -5   8   1       45.78       41.20      2.24 o
  -4   8   1        5.84        5.22      0.76 o
  -3   8   1       29.47       26.89      1.17 o
  -2   8   1      161.56      158.80      2.16 o
  -1   8   1       39.19       39.08      1.35 o
   0   8   1        2.10        0.34      1.18 o
   1   8   1       82.98       85.98      3.93 o
   2   8   1       86.43       87.41      1.97 o
   3   8   1       12.54       16.11      1.25 o
   4   8   1        4.08        4.89      1.19 o
   5   8   1        2.37        3.46      1.82 o
 -12   9   1        0.85        0.91      1.74 o
 -11   9   1       74.01       80.02      2.12 o
 -10   9   1      112.97      114.96      2.61 o
  -9   9   1        0.23       -1.33      1.33 o
  -8   9   1        0.66        0.29      1.24 o
  -7   9   1        0.92       -0.69      1.81 o
  -6   9   1      124.13      114.01      5.82 o
  -5   9   1        3.15        3.32      1.15 o
  -4   9   1       32.60       32.05      1.26 o
  -3   9   1       79.29       86.19      1.76 o
  -2   9   1       13.07       12.23      1.04 o
  -1   9   1        8.01        9.11      2.01 o
   0   9   1       28.64       25.51      1.37 o
   1   9   1       20.20       21.43      1.35 o
   2   9   1       18.45       18.19      1.52 o
   3   9   1       15.74       17.05      1.32 o
 -11  10   1        4.19        5.26      1.19 o
 -10  10   1        0.99        0.13      1.51 o
  -9  10   1        2.54        4.07      1.04 o
  -8  10   1        6.63        8.19      1.55 o
  -7  10   1       98.86      100.63      2.20 o
  -6  10   1       50.46       52.10      1.65 o
  -5  10   1        0.16        0.62      1.26 o
  -4  10   1       12.64       15.09      1.08 o
  -3  10   1        0.09       -1.27      1.27 o
  -2  10   1       30.26       29.10      1.40 o
  -1  10   1        7.70        6.90      1.13 o
   0  10   1       35.02       35.91      1.60 o
   1  10   1        3.30        3.79      1.16 o
   2  10   1        6.85        5.43      2.72 o
 -10  11   1       28.53       27.63      1.68 o
  -9  11   1        3.23        2.11      1.82 o
  -8  11   1       11.15       12.09      1.25 o
  -7  11   1       21.63       18.84      1.36 o
  -6  11   1        0.92        2.47      1.10 o
  -5  11   1        3.78        1.84      1.11 o
  -4  11   1       15.76       15.26      1.37 o
  -3  11   1       58.26       54.16      1.94 o
  -2  11   1        4.92        5.04      1.15 o
  -1  11   1        0.50       -0.78      1.52 o
   0  11   1        0.96        1.56      1.27 o
  -8  12   1        0.64        1.18      1.51 o
  -7  12   1        6.55        4.93      1.23 o
  -6  12   1        0.65        0.39      1.10 o
  -5  12   1        1.47        2.76      1.82 o
  -4  12   1        6.82        6.68      1.19 o
  -3  12   1        0.91       -1.12      2.90 o
   2 -13   2        5.89        6.14      1.29 o
   3 -13   2       29.90       31.97      1.72 o
   4 -13   2        0.03       -1.42      1.57 o
   5 -13   2        3.42        4.79      1.13 o
   6 -13   2        0.57        0.07      1.52 o
   7 -13   2        1.60        0.75      1.56 o
   8 -13   2        4.59        3.62      1.31 o
   0 -12   2        0.05       -0.32      2.81 o
   1 -12   2       53.83       52.60      1.97 o
   2 -12   2       43.31       42.62      1.76 o
   3 -12   2        3.83        2.62      1.77 o
   4 -12   2        0.14        1.17      1.13 o
   5 -12   2       13.92       15.75      1.29 o
   6 -12   2      102.69      101.29      2.33 o
   7 -12   2        2.60        2.40      1.30 o
   8 -12   2        0.29        1.31      1.23 o
   9 -12   2        0.50       -1.22      1.31 o
  -2 -11   2       22.93       22.09      1.52 o
  -1 -11   2        0.00        0.79      1.38 o
   0 -11   2        9.44        9.32      1.19 o
   1 -11   2        6.16        5.46      1.07 o
   2 -11   2       20.38       20.99      1.26 o
   3 -11   2        8.69       10.67      1.09 o
   4 -11   2        0.12        1.18      1.30 o
   5 -11   2       42.29       40.89      1.56 o
   6 -11   2       70.89       71.84      1.85 o
   7 -11   2       12.55       12.39      1.18 o
   8 -11   2        0.81        1.83      1.44 o
   9 -11   2       51.02       49.14      1.84 o
  10 -11   2       71.66       74.65      5.46 o
  11 -11   2        0.41       -1.84      1.84 o
  -4 -10   2       14.79       15.19      1.78 o
  -3 -10   2       14.55       15.82      1.35 o
  -2 -10   2       20.08       17.58      1.30 o
  -1 -10   2        3.05        1.91      1.12 o
   0 -10   2        1.31       -0.22      1.25 o
   1 -10   2       63.08       66.95      1.66 o
   2 -10   2       91.65       91.42      1.88 o
   3 -10   2       54.74       52.96      2.31 o
   4 -10   2       27.94       27.54      1.22 o
   5 -10   2        5.45        5.02      0.90 o
   6 -10   2      103.17      102.05      1.99 o
   7 -10   2      101.57       95.19      1.99 o
   8 -10   2       14.73       18.03      1.23 o
   9 -10   2       33.10       34.94      3.11 o
  10 -10   2       27.47       29.74      1.79 o
  11 -10   2        0.47        0.23      1.63 o
  -5  -9   2        1.66        0.36      1.79 o
  -4  -9   2       11.39       12.70      1.27 o
  -3  -9   2        0.11        0.89      1.65 o
  -2  -9   2        4.82        3.20      0.96 o
  -1  -9   2        3.16        4.40      0.85 o
   0  -9   2      124.76      129.73      2.79 o
   1  -9   2       59.34       61.69      1.44 o
   2  -9   2       17.59       20.09      0.99 o
   3  -9   2       28.17       24.68      1.86 o
   4  -9   2        0.49        0.44      0.99 o
   5  -9   2       25.62       25.04      1.10 o
   6  -9   2       54.61       55.37      2.17 o
   7  -9   2       21.39       18.28      1.42 o
   8  -9   2       10.57        9.38      1.05 o
   9  -9   2       36.93       33.62      1.41 o
  10  -9   2       36.98       36.33      1.54 o
  11  -9   2        0.01        0.81      1.48 o
  12  -9   2       57.42       61.47      2.03 o
  -6  -8   2        0.00        0.13      1.25 o
  -5  -8   2        0.24        1.24      1.40 o
  -4  -8   2      109.39      107.85      2.23 o
  -3  -8   2       69.19       67.67      1.65 o
  -2  -8   2       32.40       29.17      1.20 o
  -1  -8   2       40.01       37.44      1.23 o
   0  -8   2        0.46        0.47      0.81 o
   1  -8   2        0.04       -0.18      0.93 o
   2  -8   2        0.75       -0.90      0.90 o
   3  -8   2        6.42        5.69      0.73 o
   4  -8   2      409.98      389.28      2.93 o
   5  -8   2       62.64       58.88      1.32 o
   6  -8   2       31.14       31.40      1.15 o
   7  -8   2      184.20      189.59      3.81 o
   8  -8   2      218.87      220.11      2.61 o
   9  -8   2      135.32      141.25      2.80 o
  10  -8   2        0.25       -0.51      1.73 o
  11  -8   2        3.93       -1.50      1.66 o
  12  -8   2       18.53       17.98      1.74 o
  -7  -7   2       32.33       32.91      1.65 o
  -6  -7   2        0.73        2.77      1.16 o
  -5  -7   2      105.25      104.94      2.27 o
  -4  -7   2      108.81      107.46      2.07 o
  -3  -7   2      119.29      115.07      1.88 o
  -2  -7   2       48.16       46.93      3.51 o
  -1  -7   2       21.59       18.36      0.87 o
   0  -7   2      358.94      343.47      7.70 o
   1  -7   2      157.02      171.61      1.85 o
   2  -7   2      209.55      206.06      1.95 o
   3  -7   2      109.41       92.51      1.38 o
   4  -7   2        6.09        6.29      0.68 o
   5  -7   2        1.92        4.72      0.65 o
   6  -7   2       25.57       21.91      1.17 o
   7  -7   2      175.21      170.73      2.12 o
   8  -7   2       54.13       52.40      1.39 o
   9  -7   2        0.03        0.06      1.21 o
  10  -7   2        0.00        1.30      1.66 o
  11  -7   2        5.18        5.59      1.20 o
  12  -7   2      194.93      198.46      5.26 o
  -8  -6   2       26.63       28.92      1.56 o
  -7  -6   2       37.27       39.30      1.59 o
  -6  -6   2       47.98       46.90      1.71 o
  -5  -6   2       27.07       24.50      1.18 o
  -4  -6   2       11.67       12.28      0.91 o
  -3  -6   2      280.78      261.37      2.49 o
  -2  -6   2       98.10       93.78      2.66 o
  -1  -6   2      323.19      323.52      2.44 o
   0  -6   2      105.42       87.67      1.35 o
   1  -6   2      244.67      242.42      1.91 o
   2  -6   2        8.92       10.89      0.59 o
   3  -6   2      157.21      161.99      1.58 o
   4  -6   2      631.89      678.59      4.60 o
   5  -6   2      138.98      134.98      1.61 o
   6  -6   2       41.18       48.68      1.32 o
   7  -6   2      208.37      199.25      2.19 o
   8  -6   2       60.11       65.24      1.46 o
   9  -6   2       61.73       67.04      1.62 o
  10  -6   2       39.57       40.79      1.52 o
  11  -6   2       80.89       78.83      2.00 o
  12  -6   2       22.23       22.99      1.60 o
  -9  -5   2       74.06       77.84      2.19 o
  -8  -5   2       99.48       97.77      2.24 o
  -7  -5   2       15.27       16.87      1.22 o
  -6  -5   2       10.02       10.93      1.65 o
  -5  -5   2       98.72       97.71      2.20 o
  -4  -5   2      281.82      275.76      2.50 o
  -3  -5   2      436.94      417.55      3.38 o
  -2  -5   2      118.40      116.85      1.43 o
  -1  -5   2        0.54        0.58      0.45 o
   0  -5   2       48.68       72.65      1.02 o
   1  -5   2      255.55      283.70      2.00 o
   2  -5   2      316.59      309.26      2.08 o
   3  -5   2      527.84      474.62      2.95 o
   4  -5   2      163.52      137.59      1.41 o
   5  -5   2        5.03        7.37      0.64 o
   6  -5   2       28.74       34.56      0.97 o
   7  -5   2      376.20      355.96      2.79 o
   8  -5   2       51.47       51.12      1.31 o
   9  -5   2       16.32       12.48      1.03 o
  10  -5   2        9.64       10.14      1.12 o
  11  -5   2       90.66       89.52      2.21 o
  12  -5   2       47.77       49.19      1.88 o
 -10  -4   2        0.09        0.01      2.19 o
  -9  -4   2       22.15       22.92      1.49 o
  -8  -4   2        0.00        0.88      1.09 o
  -7  -4   2        0.56        1.59      2.02 o
  -6  -4   2      225.43      232.26      5.77 o
  -5  -4   2      141.20      134.44      1.80 o
  -4  -4   2      271.16      258.76      5.73 o
  -3  -4   2       24.80       19.99      0.75 o
  -2  -4   2      106.69      126.21      1.31 o
  -1  -4   2       73.97       80.39      0.99 o
   0  -4   2       73.76       66.84      0.85 o
   1  -4   2      115.02      109.15      1.03 o
   2  -4   2      289.20      331.02      2.13 o
   3  -4   2      903.47      943.40      6.54 o
   4  -4   2       13.86       22.04      0.89 o
   5  -4   2        2.58        0.44      1.30 o
   6  -4   2      225.30      237.03      2.08 o
   7  -4   2      897.24      863.86      6.01 o
   8  -4   2       27.67       30.08      1.14 o
   9  -4   2       18.39       14.02      1.27 o
  10  -4   2       93.84       97.41      2.02 o
  11  -4   2       90.97       87.10      2.16 o
  12  -4   2       27.34       28.54      1.65 o
 -10  -3   2        2.30        1.23      1.58 o
  -9  -3   2      137.99      147.01      2.60 o
  -8  -3   2       59.50       60.81      1.63 o
  -7  -3   2       13.71       16.65      1.03 o
  -6  -3   2       82.26       74.78      1.53 o
  -5  -3   2        7.47        6.83      0.75 o
  -4  -3   2       49.27       43.71      1.12 o
  -3  -3   2      362.43      372.82      2.64 o
  -2  -3   2      580.96      575.02     10.44 o
  -1  -3   2        0.03        3.56      0.35 o
   0  -3   2      349.74      371.32      2.27 o
   1  -3   2       16.13       18.86      0.52 o
   2  -3   2      933.43      978.60      3.79 o
   3  -3   2       93.50       94.46      3.36 o
   4  -3   2        9.18        5.31      0.45 o
   5  -3   2      613.45      649.54      5.90 o
   6  -3   2       54.47       52.11      1.11 o
   7  -3   2      184.03      183.94      2.05 o
   8  -3   2        2.78        0.67      1.01 o
   9  -3   2       29.20       29.68      1.27 o
  10  -3   2       46.91       47.85      1.61 o
  11  -3   2       76.08       73.80      2.08 o
  12  -3   2        0.02       -2.20      2.20 o
 -11  -2   2       77.19       77.52      2.24 o
 -10  -2   2      125.93      128.84      2.78 o
  -9  -2   2       46.42       48.96      2.66 o
  -8  -2   2        0.03       -1.20      1.20 o
  -7  -2   2        4.02        4.83      0.78 o
  -6  -2   2      537.10      550.55      4.03 o
  -5  -2   2      243.02      256.63      2.08 o
  -4  -2   2      101.21       84.49      2.91 o
  -3  -2   2        0.62        2.33      0.39 o
  -2  -2   2      769.43      789.59     10.44 o
  -1  -2   2      372.46      356.13      2.05 o
   0  -2   2     1280.57     1386.45      7.22 o
   1  -2   2     3632.84     3631.67     19.48 o
   2  -2   2       19.58        3.02      0.35 o
   3  -2   2      486.72      576.99      3.61 o
   4  -2   2      805.72      811.33      9.32 o
   5  -2   2        8.28       11.33      0.65 o
   6  -2   2      442.97      464.24      3.15 o
   7  -2   2      609.17      578.48      3.88 o
   8  -2   2       16.50       17.06      1.03 o
   9  -2   2       13.44       14.33      1.09 o
  10  -2   2        1.38        3.45      1.00 o
  11  -2   2       15.20       15.60      1.72 o
 -11  -1   2       69.81       69.78      1.99 o
 -10  -1   2        6.95        8.56      2.65 o
  -9  -1   2       27.57       25.52      1.28 o
  -8  -1   2       12.55       13.37      0.91 o
  -7  -1   2        4.25        7.65      0.80 o
  -6  -1   2     2175.00     2095.95      8.56 o
  -5  -1   2      145.43      135.31      1.47 o
  -4  -1   2       32.99       48.04      2.96 o
  -3  -1   2     2248.72     2574.47     16.02 o
  -2  -1   2     3600.99     3733.37     31.31 o
  -1  -1   2     2628.13     2969.39     31.31 o
   0  -1   2       63.91       79.65      1.41 o
   1  -1   2      161.63      160.50      1.47 o
   2  -1   2       18.32       13.09      0.42 o
   3  -1   2        4.28        9.71      0.44 o
   4  -1   2      186.76      221.89      1.66 o
   5  -1   2     1109.54     1067.98      5.65 o
   6  -1   2      462.69      479.73      3.31 o
   7  -1   2       22.16       23.66      1.01 o
   8  -1   2       15.00       18.68      1.22 o
   9  -1   2        3.90        2.80      1.04 o
  10  -1   2       83.03       83.26      2.03 o
  11  -1   2       12.19       12.82      1.34 o
 -12   0   2       22.45       21.48      1.52 o
 -11   0   2        4.63        5.89      1.10 o
 -10   0   2      172.16      168.07      4.56 o
  -9   0   2       17.61       20.69      1.10 o
  -8   0   2       44.10       45.33      1.25 o
  -7   0   2      477.05      459.74      7.67 o
  -6   0   2        2.44        0.84      0.71 o
  -5   0   2      126.68      116.13      1.53 o
  -4   0   2       68.03       63.73      0.93 o
  -3   0   2       52.80       71.57      1.48 o
  -2   0   2     4492.58     4611.62     65.87 o
  -1   0   2      470.02      471.93      2.26 o
   0   0   2      412.28      400.42      1.88 o
   1   0   2     1387.40     1389.06      3.97 o
   2   0   2      599.41      577.12      4.79 o
   3   0   2      711.85      771.05      3.98 o
   4   0   2      647.35      640.50      4.74 o
   5   0   2       85.11       90.94      3.09 o
   6   0   2        0.49        0.75      0.91 o
   7   0   2       46.61       47.77      2.17 o
   8   0   2        0.62       -0.84      1.25 o
   9   0   2       43.01       43.12      1.56 o
  10   0   2       18.67       18.24      1.33 o
  11   0   2       14.76       16.16      1.58 o
 -12   1   2        8.79       10.31      1.34 o
 -11   1   2      146.71      143.88      2.53 o
 -10   1   2        7.60        8.49      1.01 o
  -9   1   2       69.50       66.71      1.53 o
  -8   1   2        7.43        9.77      0.79 o
  -7   1   2      187.39      168.24      2.03 o
  -6   1   2      991.12     1004.72     19.72 o
  -5   1   2       10.14       10.93      0.55 o
  -4   1   2      156.05      168.21      1.31 o
  -3   1   2      430.83      570.37      5.59 o
  -2   1   2     1003.93     1086.05      6.63 o
  -1   1   2     1310.72     1404.80      3.92 o
   0   1   2     2686.79     2713.52      5.65 o
   1   1   2      493.96      457.49      4.34 o
   2   1   2       67.60       61.96      1.81 o
   3   1   2      328.69      366.53      2.60 o
   4   1   2       48.04       48.00      1.00 o
   5   1   2      158.77      154.02      1.78 o
   6   1   2       93.12       99.32      3.10 o
   7   1   2       21.66       23.03      1.09 o
   8   1   2       41.00       43.96      1.51 o
   9   1   2        0.88        1.62      1.15 o
  10   1   2        0.92        1.63      1.27 o
 -12   2   2       46.13       45.34      1.75 o
 -11   2   2       27.52       28.30      1.39 o
 -10   2   2        7.69        6.90      0.98 o
  -9   2   2       33.76       35.36      1.78 o
  -8   2   2      412.81      412.59      6.52 o
  -7   2   2      767.56      754.41     13.65 o
  -6   2   2        2.52        5.03      0.83 o
  -5   2   2      687.75      745.36      4.29 o
  -4   2   2      722.03      762.99      3.93 o
  -3   2   2      176.89      170.36      1.24 o
  -2   2   2      127.90      163.59      1.15 o
  -1   2   2       39.33       33.13      0.98 o
   0   2   2        4.78       14.35      0.48 o
   1   2   2       25.47       31.05      0.65 o
   2   2   2      557.86      555.77      7.78 o
   3   2   2      125.67      146.62      1.52 o
   4   2   2      400.19      378.12      2.59 o
   5   2   2       75.22       79.80      1.42 o
   6   2   2        9.48       11.26      1.36 o
   7   2   2        4.16        5.04      0.89 o
   8   2   2       78.59       79.24      1.93 o
   9   2   2       23.92       23.08      1.42 o
  10   2   2        0.93       -0.14      1.76 o
 -12   3   2       17.99       18.68      1.32 o
 -11   3   2       74.78       77.06      5.87 o
 -10   3   2        8.78       10.41      2.64 o
  -9   3   2        7.90        6.20      0.84 o
  -8   3   2       77.57       70.99      2.73 o
  -7   3   2      154.71      154.55      2.37 o
  -6   3   2        0.41        0.58      0.65 o
  -5   3   2      404.78      405.55      2.87 o
  -4   3   2     1074.02     1073.49      4.95 o
  -3   3   2      377.83      351.35      4.44 o
  -2   3   2      103.67      113.39      2.27 o
  -1   3   2      577.04      613.28      4.89 o
   0   3   2     1821.70     1950.71     18.71 o
   1   3   2     2263.75     2232.73     28.29 o
   2   3   2        0.81        0.76      0.61 o
   3   3   2        0.26        0.03      0.65 o
   4   3   2       22.44       20.53      1.32 o
   5   3   2        5.14        7.10      0.95 o
   6   3   2       32.41       35.66      1.28 o
   7   3   2       31.76       30.05      1.35 o
   8   3   2       61.16       57.40      2.82 o
   9   3   2       11.07       11.04      1.36 o
 -13   4   2        3.88        3.00      2.22 o
 -12   4   2       52.16       50.85      1.71 o
 -11   4   2      106.98      109.84      2.88 o
 -10   4   2        1.76        0.26      1.29 o
  -9   4   2        1.29        1.65      0.87 o
  -8   4   2      310.76      324.01      3.08 o
  -7   4   2      332.70      333.04      4.63 o
  -6   4   2        0.49        0.54      0.86 o
  -5   4   2      475.27      493.79      4.05 o
  -4   4   2       82.04       83.35      1.15 o
  -3   4   2      307.79      340.24      2.42 o
  -2   4   2     1324.75     1352.56     20.11 o
  -1   4   2      109.41       99.47      2.97 o
   0   4   2     1023.53      964.57      5.21 o
   1   4   2      355.75      349.67      2.39 o
   2   4   2      112.96       99.35      2.20 o
   3   4   2       17.93       18.85      0.87 o
   4   4   2       36.53       35.28      1.33 o
   5   4   2      169.72      167.68      2.29 o
   6   4   2        4.43        4.82      1.00 o
   7   4   2       41.52       43.50      1.71 o
   8   4   2       10.62       11.37      1.57 o
 -13   5   2       47.59       47.62      1.81 o
 -12   5   2       18.01       16.39      1.36 o
 -11   5   2        1.85        0.36      1.46 o
 -10   5   2        0.03        0.43      1.89 o
  -9   5   2       80.66       79.99      1.64 o
  -8   5   2       69.29       65.50      2.64 o
  -7   5   2       55.08       51.51      1.83 o
  -6   5   2       35.28       32.53      0.99 o
  -5   5   2        7.31        7.01      0.68 o
  -4   5   2      482.18      483.67      4.82 o
  -3   5   2      332.27      308.39      2.23 o
  -2   5   2       64.98       57.83      1.25 o
  -1   5   2      660.27      658.94      8.08 o
   0   5   2        8.98        6.37      0.60 o
   1   5   2      305.20      297.21      2.47 o
   2   5   2       14.47       15.91      0.86 o
   3   5   2       46.62       48.35      1.30 o
   4   5   2       43.74       46.16      1.41 o
   5   5   2       13.79       15.68      2.86 o
   6   5   2        0.39       -0.76      1.45 o
   7   5   2       24.38       23.30      1.43 o
 -13   6   2        0.98       -0.72      2.15 o
 -12   6   2        0.22       -1.56      1.56 o
 -11   6   2       33.00       33.59      1.44 o
 -10   6   2        6.29        6.97      3.09 o
  -9   6   2       13.20       13.40      1.02 o
  -8   6   2        0.17        0.32      1.91 o
  -7   6   2        0.00        0.34      0.95 o
  -6   6   2        0.15        0.57      0.95 o
  -5   6   2      898.36      876.27     19.91 o
  -4   6   2      224.75      220.02      3.14 o
  -3   6   2        4.83        7.03      0.67 o
  -2   6   2      597.90      586.44      4.14 o
  -1   6   2       26.53       23.64      0.95 o
   0   6   2      290.32      282.08      2.57 o
   1   6   2       33.39       31.16      2.63 o
   2   6   2        3.27        2.28      0.78 o
   3   6   2        0.67        1.19      1.10 o
   4   6   2       29.65       28.91      1.30 o
   5   6   2        5.60        5.55      1.05 o
   6   6   2        1.39        1.14      2.55 o
 -12   7   2       38.67       37.59      3.05 o
 -11   7   2        0.13        0.99      1.48 o
 -10   7   2        0.51       -0.50      1.35 o
  -9   7   2       32.08       34.25      1.30 o
  -8   7   2        1.52        1.12      1.20 o
  -7   7   2       84.87       86.47      1.63 o
  -6   7   2       25.83       29.08      1.08 o
  -5   7   2        8.19       10.63      0.82 o
  -4   7   2       15.08       17.03      0.89 o
  -3   7   2        0.76        0.64      0.78 o
  -2   7   2        7.97        8.31      1.38 o
  -1   7   2      270.10      259.06      4.08 o
   0   7   2       41.61       44.33      1.27 o
   1   7   2        1.65        0.61      1.25 o
   2   7   2       11.95       13.73      1.09 o
   3   7   2      103.09      108.98      3.54 o
   4   7   2       15.48       19.28      1.34 o
   5   7   2        5.19        2.82      1.23 o
 -12   8   2        0.02       -0.13      1.32 o
 -11   8   2        5.68        7.79      1.16 o
 -10   8   2       68.81       68.41      1.90 o
  -9   8   2       16.99       18.74      1.19 o
  -8   8   2        2.69        2.23      1.95 o
  -7   8   2        4.56        3.50      1.12 o
  -6   8   2        0.56       -0.02      1.17 o
  -5   8   2      259.54      251.18      6.53 o
  -4   8   2       32.84       31.57      1.48 o
  -3   8   2       67.68       62.04      1.52 o
  -2   8   2        3.23        5.25      1.20 o
  -1   8   2        1.37        2.26      1.84 o
   0   8   2       24.21       24.81      1.23 o
   1   8   2       21.15       21.47      1.29 o
   2   8   2       52.64       55.86      2.45 o
   3   8   2        6.90        6.89      1.15 o
   4   8   2        6.47        4.02      1.19 o
 -11   9   2       16.27       17.36      2.35 o
 -10   9   2       10.16       11.07      1.74 o
  -9   9   2        0.91        1.17      1.98 o
  -8   9   2        2.07        1.98      1.10 o
  -7   9   2      101.96       99.76      4.07 o
  -6   9   2      137.93      141.95      4.25 o
  -5   9   2       58.97       62.73      1.70 o
  -4   9   2        2.68        4.48      1.09 o
  -3   9   2       13.95       13.15      1.00 o
  -2   9   2       11.30       11.04      1.18 o
  -1   9   2       26.53       26.18      2.63 o
   0   9   2        9.59        8.25      1.12 o
   1   9   2        0.00        0.69      1.33 o
   2   9   2       28.63       26.33      1.56 o
   3   9   2       36.15       36.36      1.79 o
 -11  10   2        0.29        1.05      1.65 o
 -10  10   2       22.47       22.69      1.50 o
  -9  10   2       23.49       25.13      4.10 o
  -8  10   2        0.18        1.92      1.78 o
  -7  10   2       21.21       22.48      1.37 o
  -6  10   2       14.48       15.43      1.17 o
  -5  10   2        0.02       -0.06      1.30 o
  -4  10   2        3.39        4.06      0.98 o
  -3  10   2       23.40       23.11      1.31 o
  -2  10   2       66.34       67.61      3.56 o
  -1  10   2        8.18        7.94      1.20 o
   0  10   2        0.01       -0.73      1.38 o
   1  10   2        0.82       -1.65      1.65 o
  -9  11   2       14.17       12.28      1.38 o
  -8  11   2        1.47        1.12      1.06 o
  -7  11   2       10.15       13.12      2.70 o
  -6  11   2       12.00       13.89      2.03 o
  -5  11   2       17.41       19.67      1.37 o
  -4  11   2        3.91        5.15      1.96 o
  -3  11   2       13.72       11.79      1.41 o
  -2  11   2        0.05        1.33      1.51 o
  -1  11   2        8.55       10.65      1.29 o
  -6  12   2        3.09        4.07      1.15 o
  -5  12   2        1.69        1.42      1.32 o
   1 -13   3        6.54        5.98      3.24 o
   2 -13   3       46.97       46.55      1.91 o
   3 -13   3       14.70       14.42      1.46 o
   4 -13   3        0.08        2.02      1.19 o
   5 -13   3        1.58        0.27      1.59 o
   6 -13   3        3.18        3.48      1.84 o
   7 -13   3       77.23       82.49      2.85 o
   8 -13   3        4.83        6.48      1.32 o
  -1 -12   3       29.03       30.94      2.32 o
   0 -12   3        7.03        7.19      1.22 o
   1 -12   3       20.86       21.26      1.46 o
   2 -12   3        0.41        0.38      1.58 o
   3 -12   3       19.78       22.85      1.31 o
   4 -12   3        9.50        9.67      1.16 o
   5 -12   3       12.15       15.88      3.86 o
   6 -12   3       33.62       37.78      1.62 o
   7 -12   3       15.43       15.70      1.30 o
   8 -12   3        0.03        0.11      1.21 o
   9 -12   3        0.40        0.69      1.24 o
  10 -12   3        0.21        0.31      1.67 o
  -3 -11   3       23.32       21.45      1.56 o
  -2 -11   3        1.86       -1.60      1.60 o
  -1 -11   3        1.32        0.64      1.20 o
   0 -11   3        0.25       -0.24      1.28 o
   1 -11   3        2.66        2.00      2.28 o
   2 -11   3      143.68      147.36      3.65 o
   3 -11   3       81.28       80.79      1.88 o
   4 -11   3       51.31       50.94      2.64 o
   5 -11   3        9.45       10.77      1.05 o
   6 -11   3        6.15        6.85      1.04 o
   7 -11   3       88.83       87.73      2.02 o
   8 -11   3        3.05        4.96      1.56 o
   9 -11   3       31.06       30.63      1.77 o
  10 -11   3        8.01        8.01      1.29 o
  -4 -10   3        0.23        0.44      1.51 o
  -3 -10   3        4.60        5.29      1.74 o
  -2 -10   3        1.53        2.22      1.59 o
  -1 -10   3        4.03        3.91      0.96 o
   0 -10   3        1.41        0.03      1.29 o
   1 -10   3       95.20       96.26      1.88 o
   2 -10   3       98.81       99.42      1.89 o
   3 -10   3        3.66        3.80      0.83 o
   4 -10   3        3.04        3.12      0.83 o
   5 -10   3      136.48      130.90      2.13 o
   6 -10   3       31.61       31.86      1.31 o
   7 -10   3       64.91       68.20      1.70 o
   8 -10   3       15.47       14.76      1.18 o
   9 -10   3        8.14        9.21      1.51 o
  10 -10   3       20.20       20.82      1.34 o
  11 -10   3        1.28        2.80      1.13 o
  -6  -9   3       11.84       12.59      1.36 o
  -5  -9   3        0.25       -0.60      1.19 o
  -4  -9   3        2.49        0.17      1.45 o
  -3  -9   3       53.89       49.12      2.85 o
  -2  -9   3       33.92       31.27      2.05 o
  -1  -9   3        0.45        0.60      1.15 o
   0  -9   3       76.47       73.32      1.60 o
   1  -9   3        0.30       -1.13      1.14 o
   2  -9   3       36.91       39.46      1.22 o
   3  -9   3       23.91       22.60      1.04 o
   4  -9   3        0.68       -0.66      1.06 o
   5  -9   3        8.45        9.63      0.85 o
   6  -9   3       54.72       54.13      2.35 o
   7  -9   3        0.96        1.06      1.17 o
   8  -9   3       41.06       41.54      1.46 o
   9  -9   3      205.11      206.47      3.83 o
  10  -9   3       66.35       65.46      1.91 o
  11  -9   3        7.10        7.68      1.21 o
  -7  -8   3        0.40       -0.16      1.57 o
  -6  -8   3       70.56       71.42      2.04 o
  -5  -8   3        0.87        1.44      0.95 o
  -4  -8   3       60.70       63.20      3.20 o
  -3  -8   3      117.16      116.24      2.02 o
  -2  -8   3        2.41        2.84      0.76 o
  -1  -8   3        0.00       -0.29      0.94 o
   0  -8   3      115.42      111.02      1.70 o
   1  -8   3      243.35      225.15      2.26 o
   2  -8   3      421.40      415.12      2.97 o
   3  -8   3       20.26       19.85      0.90 o
   4  -8   3      166.56      151.37      1.88 o
   5  -8   3      139.94      150.41      1.94 o
   6  -8   3       12.43       11.36      0.90 o
   7  -8   3       19.06       17.16      1.02 o
   8  -8   3       73.86       75.21      2.38 o
   9  -8   3       32.41       34.80      2.34 o
  10  -8   3       54.31       50.71      2.87 o
  11  -8   3        2.68        1.70      1.58 o
  12  -8   3        3.83        4.22      1.27 o
  -8  -7   3       13.98       13.61      1.30 o
  -7  -7   3       50.39       50.81      2.09 o
  -6  -7   3        9.04        9.72      1.22 o
  -5  -7   3        9.01        8.20      1.01 o
  -4  -7   3       16.35       16.19      1.02 o
  -3  -7   3        7.68        7.09      0.84 o
  -2  -7   3      199.15      184.64      6.13 o
  -1  -7   3        0.78        0.28      0.93 o
   0  -7   3      565.38      552.31      8.44 o
   1  -7   3      276.31      269.79      2.23 o
   2  -7   3       91.66       87.52      2.59 o
   3  -7   3       37.43       37.41      0.99 o
   4  -7   3      181.90      180.30      3.06 o
   5  -7   3      243.99      241.25      2.79 o
   6  -7   3      119.28      118.40      1.72 o
   7  -7   3        0.58        0.45      0.99 o
   8  -7   3        6.98        9.42      0.90 o
   9  -7   3      144.79      146.54      2.29 o
  10  -7   3      108.67      108.22      2.20 o
  11  -7   3        0.48        2.52      2.24 o
  12  -7   3       18.76       16.47      1.51 o
  -8  -6   3       25.36       23.28      1.50 o
  -7  -6   3       63.34       65.93      1.81 o
  -6  -6   3       47.79       51.36      1.55 o
  -5  -6   3        2.78        2.99      0.78 o
  -4  -6   3      118.81      116.78      3.11 o
  -3  -6   3      713.98      689.94      7.38 o
  -2  -6   3       46.54       47.16      1.32 o
  -1  -6   3        0.57        1.74      0.53 o
   0  -6   3        3.31        2.21      0.51 o
   1  -6   3        4.81        4.80      0.53 o
   2  -6   3      319.04      315.48      2.15 o
   3  -6   3      435.34      421.29      8.21 o
   4  -6   3      784.72      777.34      6.13 o
   5  -6   3      206.15      185.70      2.84 o
   6  -6   3      416.13      385.55      2.80 o
   7  -6   3        5.18        3.39      1.94 o
   8  -6   3      299.92      301.47      2.90 o
   9  -6   3      174.67      172.39      2.44 o
  10  -6   3        4.31        3.62      1.02 o
  11  -6   3        1.53       -1.27      1.56 o
  12  -6   3        0.92        0.15      1.61 o
  -9  -5   3       12.38       11.12      1.35 o
  -8  -5   3        8.49        8.90      1.29 o
  -7  -5   3       12.59       13.40      1.13 o
  -6  -5   3       20.56       20.47      1.20 o
  -5  -5   3       49.42       47.29      1.28 o
  -4  -5   3      315.87      312.12      2.58 o
  -3  -5   3        6.11        4.39      0.64 o
  -2  -5   3       13.44        7.39      0.60 o
  -1  -5   3       67.90       75.51      1.08 o
   0  -5   3        9.59        4.19      0.44 o
   1  -5   3      143.06      127.79      2.48 o
   2  -5   3      227.45      244.45      5.38 o
   3  -5   3       25.21       20.87      0.66 o
   4  -5   3       35.58       55.97      1.00 o
   5  -5   3       35.75       30.33      0.90 o
   6  -5   3       26.28       30.32      1.00 o
   7  -5   3      164.41      168.32      2.03 o
   8  -5   3       72.11       64.22      1.52 o
   9  -5   3       19.39       16.19      2.01 o
  10  -5   3       12.61       13.00      1.19 o
  11  -5   3       55.17       58.26      1.92 o
  12  -5   3       34.61       29.15      1.67 o
 -10  -4   3       15.95       18.42      1.45 o
  -9  -4   3       19.53       20.03      1.39 o
  -8  -4   3       77.77       77.66      1.88 o
  -7  -4   3       32.71       32.42      1.24 o
  -6  -4   3        0.03        0.62      1.01 o
  -5  -4   3       86.32       85.05      1.55 o
  -4  -4   3       49.89       50.90      1.44 o
  -3  -4   3      646.65      655.35      5.35 o
  -2  -4   3        3.44        3.15      0.43 o
  -1  -4   3        0.03       -0.53      0.53 o
   0  -4   3       86.51       93.48      1.27 o
   1  -4   3        1.76        4.36      0.40 o
   2  -4   3      110.64      113.21      1.58 o
   3  -4   3     1449.61     1516.88     14.52 o
   4  -4   3      390.75      365.02      3.38 o
   5  -4   3      126.18      137.22      1.53 o
   6  -4   3        7.56       10.49      1.34 o
   7  -4   3       36.08       31.72      1.08 o
   8  -4   3      100.06       97.00      1.77 o
   9  -4   3       20.39       19.61      1.16 o
  10  -4   3       31.59       30.11      2.00 o
  11  -4   3       38.73       34.72      1.70 o
  12  -4   3       14.07       13.98      1.48 o
 -10  -3   3       41.11       41.04      1.75 o
  -9  -3   3      278.14      279.48      4.95 o
  -8  -3   3        2.30        3.03      1.72 o
  -7  -3   3        4.72        4.45      0.82 o
  -6  -3   3       77.94       78.74      1.84 o
  -5  -3   3      764.14      750.89      5.90 o
  -4  -3   3     1221.80     1224.71     12.82 o
  -3  -3   3      310.53      316.42      2.17 o
  -2  -3   3        2.38        8.26      0.45 o
  -1  -3   3      537.85      587.52      3.11 o
   0  -3   3       37.72       48.16      0.68 o
   1  -3   3      392.00      477.34      2.69 o
   2  -3   3      188.18      199.37      3.26 o
   3  -3   3      306.07      340.21      5.28 o
   4  -3   3        1.45        5.75      0.79 o
   5  -3   3      231.72      259.60      2.03 o
   6  -3   3      147.75      139.98      1.70 o
   7  -3   3      450.16      462.81      5.74 o
   8  -3   3      346.21      329.07      3.03 o
   9  -3   3       66.64       63.98      1.65 o
  10  -3   3       69.04       70.42      2.95 o
  11  -3   3       87.78       93.59      3.39 o
 -11  -2   3        0.94        3.19      1.27 o
 -10  -2   3       48.30       48.89      1.69 o
  -9  -2   3       14.14       13.80      1.45 o
  -8  -2   3       83.05       82.42      1.71 o
  -7  -2   3        2.48        2.37      0.72 o
  -6  -2   3       25.45       25.62      0.94 o
  -5  -2   3     1150.24     1156.21     11.86 o
  -4  -2   3      112.39      126.53      1.34 o
  -3  -2   3      291.58      352.99      2.35 o
  -2  -2   3       19.74       28.22      0.59 o
  -1  -2   3     1297.79     1202.03      7.46 o
   0  -2   3     1039.34     1089.69     12.61 o
   1  -2   3      920.01     1033.49      8.59 o
   2  -2   3       84.37       79.14      1.68 o
   3  -2   3      124.88      162.75      1.52 o
   4  -2   3      368.69      329.55      2.65 o
   5  -2   3        2.84        4.29      0.62 o
   6  -2   3      750.47      702.56     13.54 o
   7  -2   3      105.85      108.99      2.62 o
   8  -2   3       35.74       33.89      1.49 o
   9  -2   3        0.47        0.48      1.25 o
  10  -2   3       26.99       27.77      1.48 o
  11  -2   3       84.14       85.74      2.32 o
 -11  -1   3       25.84       30.60      4.44 o
 -10  -1   3       40.33       41.37      1.61 o
  -9  -1   3      364.46      373.69      3.46 o
  -8  -1   3      224.69      212.38      2.45 o
  -7  -1   3        0.08        0.66      0.93 o
  -6  -1   3      167.90      151.98      2.88 o
  -5  -1   3      331.71      382.60      2.88 o
  -4  -1   3      746.29      759.62      4.19 o
  -3  -1   3      132.94      138.14      1.16 o
  -2  -1   3      124.56       88.99      0.84 o
  -1  -1   3     2232.02     2456.81     37.83 o
   0  -1   3      235.25      236.87      1.47 o
   1  -1   3      736.23      749.86      4.64 o
   2  -1   3        0.04        2.20      0.36 o
   3  -1   3      381.76      380.16      6.41 o
   4  -1   3        0.43        2.40      0.52 o
   5  -1   3      353.81      349.59      2.89 o
   6  -1   3       54.83       58.48      1.61 o
   7  -1   3        4.58        3.06      1.05 o
   8  -1   3      159.72      152.58      2.25 o
   9  -1   3       10.57       11.72      1.39 o
  10  -1   3      115.35      117.88      2.41 o
  11  -1   3        0.32        0.41      2.29 o
 -12   0   3        4.43        3.19      1.30 o
 -11   0   3       43.94       43.23      3.54 o
 -10   0   3      282.91      272.40      3.23 o
  -9   0   3       69.87       67.97      1.64 o
  -8   0   3        3.36        3.43      0.86 o
  -7   0   3       56.98       58.83      1.86 o
  -6   0   3        0.13        1.20      0.80 o
  -5   0   3      489.67      475.24      3.11 o
  -4   0   3     1228.80     1476.54     20.81 o
  -3   0   3      163.81      190.83      1.36 o
  -2   0   3        7.59        8.67      0.47 o
  -1   0   3     1069.83     1125.67      9.85 o
   0   0   3       33.09       36.87      0.68 o
   1   0   3       28.77       36.84      0.88 o
   2   0   3      600.71      603.28      3.44 o
   3   0   3       66.45       61.20      0.95 o
   4   0   3       13.37       14.76      1.39 o
   5   0   3       64.28       70.66      1.40 o
   6   0   3      426.65      410.78      3.42 o
   7   0   3       72.05       79.80      1.61 o
   8   0   3       21.14       16.00      1.21 o
   9   0   3        3.35        4.32      1.04 o
  10   0   3        0.71       -0.74      2.49 o
 -12   1   3        4.43        2.09      1.17 o
 -11   1   3       18.08       22.97      1.28 o
 -10   1   3        5.76        4.94      1.02 o
  -9   1   3        0.00       -0.23      1.24 o
  -8   1   3       74.52       71.59      1.47 o
  -7   1   3      407.49      406.17      3.99 o
  -6   1   3      388.30      421.67      2.85 o
  -5   1   3      109.54      100.71      1.21 o
  -4   1   3      177.84      194.53      1.48 o
  -3   1   3      612.47      678.67      3.47 o
  -2   1   3     1622.63     1663.62      5.06 o
  -1   1   3       62.77       60.96      1.55 o
   0   1   3        1.22        0.83      0.42 o
   1   1   3      415.87      458.61      4.37 o
   2   1   3       50.88       47.65      0.85 o
   3   1   3      146.78      153.38      3.27 o
   4   1   3      256.23      226.12      2.04 o
   5   1   3      201.16      195.95      2.58 o
   6   1   3      168.68      174.56      2.57 o
   7   1   3       61.37       55.64      1.52 o
   8   1   3        2.43        2.57      1.16 o
   9   1   3       15.41       16.31      1.33 o
  10   1   3       31.36       32.79      1.64 o
 -12   2   3        1.41        1.38      1.13 o
 -11   2   3       74.32       71.93      3.46 o
 -10   2   3      210.00      201.04      2.59 o
  -9   2   3       53.75       54.35      1.41 o
  -8   2   3      301.01      291.91      5.11 o
  -7   2   3        0.07        3.16      0.69 o
  -6   2   3       85.10       82.79      1.25 o
  -5   2   3       87.26      116.27      2.20 o
  -4   2   3        2.10        1.67      0.66 o
  -3   2   3      597.03      583.22      3.89 o
  -2   2   3      269.96      319.83      2.59 o
  -1   2   3      567.40      616.88      3.46 o
   0   2   3       32.69       36.10      0.72 o
   1   2   3       17.98       24.58      0.69 o
   2   2   3     1442.72     1484.71      6.44 o
   3   2   3        0.14        1.89      0.56 o
   4   2   3       38.26       33.27      1.00 o
   5   2   3        2.64        2.08      0.83 o
   6   2   3      135.19      132.13      2.01 o
   7   2   3       13.97       13.58      1.13 o
   8   2   3       37.58       38.30      1.60 o
   9   2   3       19.86       22.57      2.22 o
 -13   3   3       13.03       10.89      1.51 o
 -12   3   3       87.70       85.13      2.08 o
 -11   3   3       57.73       58.32      1.70 o
 -10   3   3      133.04      133.64      2.18 o
  -9   3   3        4.62        6.02      0.89 o
  -8   3   3       24.43       22.10      1.02 o
  -7   3   3      864.54      865.73      5.77 o
  -6   3   3      316.12      328.27      3.63 o
  -5   3   3      201.42      201.62      1.76 o
  -4   3   3       44.72       43.95      0.86 o
  -3   3   3        0.60        1.09      0.48 o
  -2   3   3     1355.67     1438.40      6.92 o
  -1   3   3        9.64       11.50      0.73 o
   0   3   3      305.00      292.03      3.31 o
   1   3   3      409.12      377.32      4.07 o
   2   3   3        8.48       10.91      0.75 o
   3   3   3       83.62       79.91      1.38 o
   4   3   3       23.42       19.77      0.91 o
   5   3   3       98.82       94.41      4.09 o
   6   3   3      131.47      132.49      2.23 o
   7   3   3        2.94        0.66      1.17 o
   8   3   3        3.34        5.42      1.37 o
 -13   4   3        6.39        6.52      1.29 o
 -12   4   3       32.24       31.66      2.49 o
 -11   4   3        9.91       11.04      1.12 o
 -10   4   3       14.92       15.49      1.13 o
  -9   4   3       11.21        9.05      0.95 o
  -8   4   3      464.59      458.36      3.32 o
  -7   4   3      284.76      271.34      2.45 o
  -6   4   3      561.79      536.33      5.82 o
  -5   4   3       53.80       57.28      2.66 o
  -4   4   3      187.31      181.41      3.78 o
  -3   4   3      722.71      695.94      4.51 o
  -2   4   3       87.69       82.90      1.37 o
  -1   4   3       38.83       38.58      1.07 o
   0   4   3      184.74      177.47      1.77 o
   1   4   3       10.15        9.47      0.69 o
   2   4   3      313.88      318.87      7.93 o
   3   4   3        5.09        4.18      0.75 o
   4   4   3       12.97       12.31      1.32 o
   5   4   3      106.79      103.68      1.98 o
   6   4   3        1.44        1.38      1.12 o
   7   4   3        0.09       -0.45      1.50 o
   8   4   3        6.87        6.04      1.27 o
 -13   5   3       16.95       16.72      1.47 o
 -12   5   3        2.34        2.09      1.33 o
 -11   5   3        5.89        4.25      2.09 o
 -10   5   3       72.81       72.79      1.75 o
  -9   5   3        5.40        6.45      0.84 o
  -8   5   3       51.45       51.24      1.32 o
  -7   5   3       43.08       44.03      1.19 o
  -6   5   3        0.59        0.80      1.03 o
  -5   5   3        0.65        1.30      0.65 o
  -4   5   3      187.29      184.22      1.90 o
  -3   5   3      420.20      407.36      9.23 o
  -2   5   3        1.35        4.89      0.60 o
  -1   5   3      119.99      124.52      1.61 o
   0   5   3      230.86      225.43      2.22 o
   1   5   3      176.31      171.62      2.09 o
   2   5   3       67.70       67.44      1.54 o
   3   5   3        2.25        1.79      0.78 o
   4   5   3       16.18       14.70      1.31 o
   5   5   3        7.06        6.61      1.33 o
   6   5   3        0.01       -1.46      1.46 o
   7   5   3        1.80        0.67      1.67 o
 -12   6   3       43.42       44.59      2.71 o
 -11   6   3       24.69       25.11      1.83 o
 -10   6   3        8.53        8.80      1.03 o
  -9   6   3       12.41       12.60      2.24 o
  -8   6   3       39.60       42.19      1.28 o
  -7   6   3       60.46       59.41      1.51 o
  -6   6   3       12.86       11.84      1.06 o
  -5   6   3       10.30       10.69      1.54 o
  -4   6   3       82.17       81.33      5.70 o
  -3   6   3        0.34        1.12      0.73 o
  -2   6   3       16.82       17.28      0.91 o
  -1   6   3      159.93      153.98      1.99 o
   0   6   3      198.10      196.42      3.76 o
   1   6   3        8.78        9.89      2.46 o
   2   6   3        2.05        3.28      0.81 o
   3   6   3        4.00        4.39      1.76 o
   4   6   3       19.62       22.43      1.29 o
   5   6   3       12.24       12.07      2.33 o
   6   6   3        2.33        3.86      1.15 o
 -12   7   3       11.38        9.12      1.97 o
 -11   7   3        1.40        1.67      1.22 o
 -10   7   3        7.08        7.42      1.40 o
  -9   7   3       71.61       73.09      1.80 o
  -8   7   3       49.51       52.90      1.49 o
  -7   7   3        6.19        5.70      0.90 o
  -6   7   3        1.14        2.34      0.94 o
  -5   7   3       99.81       94.90      3.95 o
  -4   7   3      126.83      126.44      5.77 o
  -3   7   3      156.09      151.48      2.50 o
  -2   7   3       44.42       41.03      1.28 o
  -1   7   3        6.43        8.49      1.10 o
   0   7   3       78.67       75.34      1.71 o
   1   7   3        6.61        7.47      2.00 o
   2   7   3        1.54       -0.10      1.33 o
   3   7   3       38.35       38.80      1.65 o
   4   7   3       26.41       29.04      1.51 o
   5   7   3        2.76        2.67      2.62 o
 -12   8   3       50.59       51.10      1.97 o
 -11   8   3        0.10       -0.62      2.68 o
 -10   8   3        6.12        6.14      1.38 o
  -9   8   3        2.80        0.81      1.40 o
  -8   8   3        2.67        3.02      1.70 o
  -7   8   3        8.14        7.56      1.09 o
  -6   8   3      140.05      138.57      7.68 o
  -5   8   3      142.22      140.50      2.25 o
  -4   8   3        9.59       11.60      0.99 o
  -3   8   3       25.37       24.42      2.36 o
  -2   8   3       45.67       47.49      1.48 o
  -1   8   3      100.07       96.56      2.04 o
   0   8   3      100.46       97.56      4.70 o
   1   8   3        2.70        2.53      2.11 o
   2   8   3        0.18        0.38      1.43 o
   3   8   3        5.06        4.08      1.21 o
 -11   9   3        1.48       -0.21      1.64 o
 -10   9   3        0.96        1.92      1.24 o
  -9   9   3       19.09       20.53      1.35 o
  -8   9   3       36.66       35.20      1.56 o
  -7   9   3        1.78        0.73      1.53 o
  -6   9   3       70.79       71.39      1.85 o
  -5   9   3        4.90        5.31      1.00 o
  -4   9   3        5.15        6.69      1.00 o
  -3   9   3       24.89       23.94      1.31 o
  -2   9   3       55.62       54.60      2.45 o
  -1   9   3       16.37       18.32      1.84 o
   0   9   3        3.18        4.51      1.07 o
   1   9   3        0.01       -1.23      2.09 o
   2   9   3        0.03       -1.63      1.63 o
 -10  10   3        7.75        7.72      1.27 o
  -9  10   3       18.66       21.14      2.16 o
  -8  10   3        9.49        8.47      1.21 o
  -7  10   3        0.05       -1.33      1.39 o
  -6  10   3       47.75       47.95      1.75 o
  -5  10   3       20.83       20.70      1.39 o
  -4  10   3        9.53       12.90      1.24 o
  -3  10   3        5.69        5.90      1.41 o
  -2  10   3       27.77       27.08      1.50 o
  -1  10   3        0.07        1.54      1.37 o
   0  10   3        0.64       -0.65      1.57 o
  -8  11   3        0.02        0.99      1.30 o
  -7  11   3        1.83        1.85      1.67 o
  -6  11   3       29.08       30.82      1.67 o
  -5  11   3       14.18       16.21      1.37 o
  -4  11   3        0.12        0.38      1.56 o
  -3  11   3        0.68       -0.67      1.67 o
  -2  11   3       10.19        8.40      1.81 o
   1 -13   4        4.37        6.46      1.25 o
   2 -13   4        0.01       -1.33      1.53 o
   3 -13   4        4.93        5.38      1.15 o
   4 -13   4       18.60       21.27      1.39 o
   5 -13   4        6.59        5.20      1.26 o
   6 -13   4        5.36        5.02      2.03 o
   7 -13   4       34.64       36.55      2.93 o
   8 -13   4        4.53        2.06      1.41 o
  -2 -12   4        4.53        5.77      1.29 o
  -1 -12   4       16.27       14.96      1.44 o
   0 -12   4        0.86       -0.26      1.52 o
   1 -12   4        2.86        2.05      1.27 o
   2 -12   4        0.23       -0.31      1.41 o
   3 -12   4       72.59       74.82      2.01 o
   4 -12   4      107.26      105.35      3.77 o
   5 -12   4        0.11        1.97      1.26 o
   6 -12   4        0.47        0.78      1.18 o
   7 -12   4       17.43       18.61      1.33 o
   8 -12   4        8.47        9.88      2.94 o
   9 -12   4       20.76       19.61      1.51 o
  -3 -11   4        1.66        2.28      1.31 o
  -2 -11   4        0.36        0.44      1.46 o
  -1 -11   4        1.77        2.89      1.01 o
   0 -11   4      113.29      109.81      2.24 o
   1 -11   4       12.21       11.42      1.13 o
   2 -11   4       15.73       14.15      1.17 o
   3 -11   4        5.43        7.56      0.98 o
   4 -11   4       13.71       14.49      1.10 o
   5 -11   4        0.36        0.63      1.25 o
   6 -11   4       79.41       83.92      1.87 o
   7 -11   4       69.67       73.64      1.89 o
   8 -11   4       57.80       57.84      1.81 o
   9 -11   4        7.93        8.66      1.21 o
  10 -11   4        2.60        4.64      2.67 o
  -5 -10   4       10.42       10.61      1.32 o
  -4 -10   4        0.00       -0.01      1.46 o
  -3 -10   4       24.59       26.45      1.40 o
  -2 -10   4       36.80       37.79      1.49 o
  -1 -10   4       42.89       41.60      1.51 o
   0 -10   4        8.40        7.74      0.96 o
   1 -10   4        3.27        3.75      0.86 o
   2 -10   4        1.81        1.45      0.95 o
   3 -10   4       50.34       51.73      1.41 o
   4 -10   4      145.10      144.54      2.16 o
   5 -10   4        0.96        1.57      0.95 o
   6 -10   4       15.21       15.91      1.08 o
   7 -10   4        4.39        4.77      0.92 o
   8 -10   4        0.11        1.44      1.09 o
   9 -10   4        0.19        0.12      1.50 o
  10 -10   4       58.56       55.75      2.08 o
  11 -10   4        7.38        7.45      1.23 o
  -6  -9   4        0.30       -0.37      1.61 o
  -5  -9   4       21.20       20.86      1.39 o
  -4  -9   4        9.76        8.87      1.14 o
  -3  -9   4        1.84        2.01      1.08 o
  -2  -9   4      111.92      111.93      2.00 o
  -1  -9   4        8.58        9.98      0.99 o
   0  -9   4      108.01      109.05      3.57 o
   1  -9   4      245.24      239.29      2.56 o
   2  -9   4      292.80      282.18      5.92 o
   3  -9   4      180.65      171.55      8.17 o
   4  -9   4       29.93       30.82      1.37 o
   5  -9   4        6.99        7.56      0.83 o
   6  -9   4      289.17      293.80      4.92 o
   7  -9   4       41.06       44.97      1.38 o
   8  -9   4        9.83        8.03      1.09 o
   9  -9   4        1.09        1.02      1.37 o
  10  -9   4       17.42       19.29      2.19 o
  11  -9   4        1.10       -0.41      1.60 o
  -7  -8   4        9.80        9.15      1.29 o
  -6  -8   4       92.44       91.90      2.22 o
  -5  -8   4       33.19       34.30      1.49 o
  -4  -8   4       22.43       21.85      1.18 o
  -3  -8   4        0.55        0.23      1.07 o
  -2  -8   4       77.96       72.90      2.31 o
  -1  -8   4       51.69       50.66      1.31 o
   0  -8   4      209.56      206.84      5.67 o
   1  -8   4      363.36      335.47      2.72 o
   2  -8   4      339.12      306.18      5.15 o
   3  -8   4       10.18       10.06      0.81 o
   4  -8   4        2.56        2.63      0.81 o
   5  -8   4        1.65        3.19      0.72 o
   6  -8   4      251.35      243.65      3.78 o
   7  -8   4       64.25       60.15      1.48 o
   8  -8   4        6.15        6.15      1.11 o
   9  -8   4        6.93        8.05      1.32 o
  10  -8   4      123.62      124.98      2.38 o
  11  -8   4       46.70       44.91      1.76 o
  -8  -7   4        0.60        2.93      1.47 o
  -7  -7   4       35.93       34.28      2.40 o
  -6  -7   4        0.66        0.68      2.26 o
  -5  -7   4        6.98        5.56      2.21 o
  -4  -7   4        3.36        3.40      0.85 o
  -3  -7   4       24.09       26.12      1.44 o
  -2  -7   4      559.86      510.66      3.66 o
  -1  -7   4       78.51       83.77      1.40 o
   0  -7   4       84.27       76.85      1.31 o
   1  -7   4        1.09        1.86      0.61 o
   2  -7   4      274.07      279.57      2.24 o
   3  -7   4      308.71      308.75      2.58 o
   4  -7   4       10.47        9.74      1.41 o
   5  -7   4      489.14      464.94      3.38 o
   6  -7   4        8.18        8.65      0.78 o
   7  -7   4       14.54       12.75      0.90 o
   8  -7   4       82.60       78.66      1.72 o
   9  -7   4       21.78       21.03      1.35 o
  10  -7   4       67.53       68.28      1.82 o
  11  -7   4       13.18       14.38      1.30 o
  12  -7   4        3.74       -0.49      1.87 o
  -9  -6   4       25.08       25.54      1.62 o
  -8  -6   4       16.19       19.30      1.35 o
  -7  -6   4       10.68       11.33      1.19 o
  -6  -6   4       27.56       29.84      1.25 o
  -5  -6   4       37.71       34.60      1.31 o
  -4  -6   4      111.57      108.44      1.70 o
  -3  -6   4      235.85      235.13      2.26 o
  -2  -6   4        1.86        3.20      0.57 o
  -1  -6   4        0.74       -0.03      0.88 o
   0  -6   4      178.06      183.12      1.71 o
   1  -6   4     1200.92     1227.05     11.95 o
   2  -6   4      532.36      485.76      3.28 o
   3  -6   4      180.38      187.67      1.75 o
   4  -6   4      309.40      297.70      2.26 o
   5  -6   4      241.07      226.80      3.36 o
   6  -6   4       92.26      100.26      1.57 o
   7  -6   4       12.48       13.20      0.88 o
   8  -6   4       63.16       58.90      1.59 o
   9  -6   4        0.51        0.80      1.07 o
  10  -6   4        0.83        1.26      2.23 o
  11  -6   4       42.47       44.33      2.47 o
  12  -6   4        8.36        8.04      1.36 o
  -9  -5   4        0.84       -0.09      1.55 o
  -8  -5   4       48.52       50.55      1.64 o
  -7  -5   4       57.73       58.97      1.76 o
  -6  -5   4        0.01        0.50      0.85 o
  -5  -5   4       34.07       34.89      1.12 o
  -4  -5   4       26.54       26.90      0.98 o
  -3  -5   4       36.08       39.18      1.46 o
  -2  -5   4       74.31       63.42      1.08 o
  -1  -5   4        5.68        4.24      0.77 o
   0  -5   4       13.73        4.53      0.60 o
   1  -5   4      561.03      568.60      3.71 o
   2  -5   4        0.08        0.77      0.49 o
   3  -5   4       59.50       66.31      1.04 o
   4  -5   4      346.09      374.44      3.67 o
   5  -5   4     1285.82     1236.22      9.21 o
   6  -5   4       57.32       48.53      1.15 o
   7  -5   4       32.84       33.08      1.11 o
   8  -5   4      289.52      282.58      3.71 o
   9  -5   4       99.52      100.13      2.05 o
  10  -5   4       14.66       12.16      1.24 o
  11  -5   4        0.70        0.75      1.48 o
 -10  -4   4        7.39       10.08      1.66 o
  -9  -4   4        3.35        2.76      2.62 o
  -8  -4   4       99.43      107.39      5.36 o
  -7  -4   4        7.26        9.14      1.41 o
  -6  -4   4        1.29       -0.33      1.22 o
  -5  -4   4        2.99        3.83      1.75 o
  -4  -4   4      597.80      591.90      5.71 o
  -3  -4   4      491.77      494.83      3.31 o
  -2  -4   4        0.96        3.04      0.45 o
  -1  -4   4      345.22      380.49      2.52 o
   0  -4   4      134.00      196.05      1.45 o
   1  -4   4     1581.61     1691.16      5.83 o
   2  -4   4      450.42      533.74      3.42 o
   3  -4   4      387.21      370.00      2.64 o
   4  -4   4        9.74       13.19      0.65 o
   5  -4   4      383.19      396.05      2.87 o
   6  -4   4        0.28       -0.49      0.97 o
   7  -4   4      243.45      230.38      2.43 o
   8  -4   4      327.51      307.43      4.39 o
   9  -4   4       68.79       72.49      1.75 o
  10  -4   4       35.78       35.50      2.73 o
  11  -4   4       45.92       46.06      1.81 o
 -11  -3   4       20.03       21.19      1.56 o
 -10  -3   4        1.46       -0.12      1.64 o
  -9  -3   4        0.42       -1.57      1.73 o
  -8  -3   4       48.75       48.12      1.49 o
  -7  -3   4      105.70      110.46      1.81 o
  -6  -3   4        9.28       10.03      0.79 o
  -5  -3   4      949.31      947.47      5.85 o
  -4  -3   4      533.96      510.03      3.42 o
  -3  -3   4        3.17        1.62      0.79 o
  -2  -3   4      145.83      180.98      1.70 o
  -1  -3   4       45.18       48.43      0.74 o
   0  -3   4        1.91        0.34      0.61 o
   1  -3   4      431.54      399.41      3.18 o
   2  -3   4       74.16       81.83      1.00 o
   3  -3   4       34.44       48.79      1.37 o
   4  -3   4       69.19       78.06      1.81 o
   5  -3   4      906.98      953.43     11.92 o
   6  -3   4       18.08       14.50      0.87 o
   7  -3   4      161.60      154.43      2.07 o
   8  -3   4       27.68       28.35      1.25 o
   9  -3   4       62.84       69.14      2.63 o
  10  -3   4        0.57        1.78      1.28 o
  11  -3   4       33.49       32.47      1.67 o
 -11  -2   4        2.32        0.54      1.46 o
 -10  -2   4       10.12        9.54      1.21 o
  -9  -2   4       78.94       81.68      1.85 o
  -8  -2   4      348.93      353.85      3.23 o
  -7  -2   4      142.77      140.31      1.95 o
  -6  -2   4       12.39        9.87      1.71 o
  -5  -2   4        1.36        0.24      0.79 o
  -4  -2   4      487.85      508.75      3.34 o
  -3  -2   4      581.52      648.87      7.27 o
  -2  -2   4      530.38      628.42      6.07 o
  -1  -2   4     2517.62     2480.82     16.73 o
   0  -2   4     2958.23     3251.29     19.07 o
   1  -2   4       48.33       55.18      0.75 o
   2  -2   4      523.75      627.78      3.54 o
   3  -2   4      572.34      569.46      4.36 o
   4  -2   4      538.61      523.25      3.41 o
   5  -2   4       87.89       85.93      1.36 o
   6  -2   4        3.88        4.77      0.69 o
   7  -2   4       31.46       32.64      1.18 o
   8  -2   4       67.51       70.00      1.70 o
   9  -2   4       46.65       50.07      1.59 o
  10  -2   4       34.76       32.92      1.66 o
  11  -2   4       36.85       39.02      2.48 o
 -12  -1   4       19.42       21.55      1.59 o
 -11  -1   4        0.04       -0.95      1.72 o
 -10  -1   4       57.07       56.31      1.70 o
  -9  -1   4       34.89       33.37      1.58 o
  -8  -1   4      170.39      169.96      2.21 o
  -7  -1   4        5.56        6.90      0.73 o
  -6  -1   4       24.11       24.64      0.87 o
  -5  -1   4      868.98      951.15      5.74 o
  -4  -1   4      508.14      493.89      7.03 o
  -3  -1   4     1186.98     1332.85     23.38 o
  -2  -1   4      290.90      316.58      2.88 o
  -1  -1   4      124.60      147.36      1.12 o
   0  -1   4      486.50      579.10      3.06 o
   1  -1   4      157.65      186.43      1.71 o
   2  -1   4      170.69      150.41      1.32 o
   3  -1   4      331.32      319.34      2.49 o
   4  -1   4       86.70       97.50      1.35 o
   5  -1   4        3.58        3.03      0.63 o
   6  -1   4        0.36       -0.81      1.73 o
   7  -1   4      214.17      207.85      2.47 o
   8  -1   4      296.74      301.61      3.23 o
   9  -1   4       12.93       16.53      1.28 o
  10  -1   4       24.05       25.70      1.54 o
 -12   0   4       37.42       34.94      1.71 o
 -11   0   4        3.30        2.64      2.31 o
 -10   0   4       16.71       17.44      2.69 o
  -9   0   4        5.50        6.43      0.91 o
  -8   0   4       77.14       77.77      1.54 o
  -7   0   4      145.62      138.41      1.80 o
  -6   0   4      216.10      191.45      2.53 o
  -5   0   4        1.55        2.19      1.26 o
  -4   0   4       17.35       12.31      0.55 o
  -3   0   4        0.15        0.14      0.52 o
  -2   0   4        1.80        6.66      0.92 o
  -1   0   4      361.20      347.93      2.15 o
   0   0   4      539.78      527.00      5.38 o
   1   0   4      364.04      372.77      2.42 o
   2   0   4       35.29       43.77      0.83 o
   3   0   4      147.58      146.10      1.54 o
   4   0   4      108.51      115.14      2.08 o
   5   0   4      225.61      215.09      2.19 o
   6   0   4      131.63      132.07      1.95 o
   7   0   4       56.01       53.83      1.54 o
   8   0   4        1.88        0.91      1.48 o
   9   0   4       12.12       10.98      1.25 o
  10   0   4        1.93        1.16      1.42 o
 -12   1   4       15.45       15.35      1.43 o
 -11   1   4       55.37       56.86      2.49 o
 -10   1   4      273.86      276.97      3.51 o
  -9   1   4      163.42      165.46      2.24 o
  -8   1   4      180.70      192.32      2.22 o
  -7   1   4       46.27       45.52      1.13 o
  -6   1   4        0.97        0.10      1.04 o
  -5   1   4      105.31      126.87      1.82 o
  -4   1   4        9.14       12.63      0.56 o
  -3   1   4      250.93      293.18      2.07 o
  -2   1   4      699.62      736.15      3.85 o
  -1   1   4       78.43       90.54      1.01 o
   0   1   4       18.30       22.32      0.83 o
   1   1   4       96.74      104.62      1.31 o
   2   1   4      910.02      895.12      8.80 o
   3   1   4      251.52      250.62      2.11 o
   4   1   4        2.66        1.83      0.73 o
   5   1   4        5.67        6.48      0.79 o
   6   1   4       26.68       24.31      1.16 o
   7   1   4       94.01       93.57      2.01 o
   8   1   4       73.82       74.15      2.41 o
   9   1   4       42.72       46.02      1.83 o
 -12   2   4        1.82        1.83      2.48 o
 -11   2   4      116.04      111.91      2.24 o
 -10   2   4      231.61      225.72      2.79 o
  -9   2   4       86.49       82.86      1.71 o
  -8   2   4        0.48        0.52      1.04 o
  -7   2   4       40.47       33.57      1.05 o
  -6   2   4      686.23      707.26      5.56 o
  -5   2   4      410.29      409.73      2.88 o
  -4   2   4       36.19       49.57      0.90 o
  -3   2   4      103.33       98.10      1.44 o
  -2   2   4      447.39      460.38      8.16 o
  -1   2   4      131.02      144.57      1.37 o
   0   2   4      182.02      182.84      1.58 o
   1   2   4       53.78       51.04      1.19 o
   2   2   4      196.03      178.21      1.80 o
   3   2   4        0.01       -0.62      0.86 o
   4   2   4       50.27       45.14      1.23 o
   5   2   4      109.03      105.64      1.80 o
   6   2   4      233.96      234.67      2.82 o
   7   2   4      141.98      143.39      4.76 o
   8   2   4        1.09        0.52      1.27 o
   9   2   4        0.29        0.88      1.70 o
 -13   3   4       44.04       46.92      3.10 o
 -12   3   4       18.19       18.35      1.64 o
 -11   3   4       14.22       11.85      1.18 o
 -10   3   4       23.76       23.72      1.24 o
  -9   3   4      231.02      213.64      2.74 o
  -8   3   4        0.01        1.18      0.86 o
  -7   3   4      274.08      265.24      2.38 o
  -6   3   4      362.10      353.82      2.58 o
  -5   3   4      392.92      399.88      3.62 o
  -4   3   4       49.04       47.49      0.95 o
  -3   3   4       20.58       17.49      0.67 o
  -2   3   4      396.80      403.27      2.96 o
  -1   3   4      179.96      173.87      1.65 o
   0   3   4       69.38       62.86      1.12 o
   1   3   4      267.73      251.42      2.16 o
   2   3   4      142.35      137.80      1.72 o
   3   3   4       61.37       67.69      2.73 o
   4   3   4        0.21       -1.08      1.09 o
   5   3   4       35.40       38.35      1.35 o
   6   3   4      104.70       97.38      2.76 o
   7   3   4        0.30        1.94      1.02 o
   8   3   4        0.66        0.14      1.60 o
 -13   4   4        2.47        0.34      1.74 o
 -12   4   4        0.01        0.21      1.29 o
 -11   4   4       24.31       23.76      1.32 o
 -10   4   4      160.50      162.11      2.41 o
  -9   4   4       81.02       80.31      1.74 o
  -8   4   4       73.72       72.02      1.53 o
  -7   4   4      211.41      202.24      2.22 o
  -6   4   4        9.44       11.01      1.35 o
  -5   4   4      324.39      330.52      2.49 o
  -4   4   4      122.63      130.90      1.57 o
  -3   4   4      142.59      139.89      1.61 o
  -2   4   4        6.25        5.21      1.04 o
  -1   4   4        9.72        7.98      0.67 o
   0   4   4       31.03       30.49      0.93 o
   1   4   4      199.78      205.68      2.78 o
   2   4   4       35.59       35.95      1.19 o
   3   4   4       53.28       50.86      2.02 o
   4   4   4        5.13        4.38      0.91 o
   5   4   4        0.06       -1.35      1.35 o
   6   4   4       11.36       11.78      1.20 o
   7   4   4       12.26       11.66      1.36 o
 -12   5   4        1.80        0.08      1.26 o
 -11   5   4      130.53      127.17      4.45 o
 -10   5   4       27.34       26.82      1.33 o
  -9   5   4       36.12       30.35      1.33 o
  -8   5   4      118.44      124.96      1.96 o
  -7   5   4      109.23      104.80      1.73 o
  -6   5   4      192.06      189.20      3.78 o
  -5   5   4      168.89      152.80      1.91 o
  -4   5   4      116.78      102.24      2.54 o
  -3   5   4      167.58      170.95      1.94 o
  -2   5   4        2.57        1.59      0.71 o
  -1   5   4       15.53       13.57      1.64 o
   0   5   4       89.41       84.04      1.56 o
   1   5   4      189.20      178.59      2.22 o
   2   5   4        5.70        7.67      0.87 o
   3   5   4        0.00        1.21      1.10 o
   4   5   4        2.86        1.58      1.12 o
   5   5   4       33.84       33.59      1.55 o
   6   5   4        7.18        2.84      2.65 o
 -12   6   4       10.65       11.44      1.24 o
 -11   6   4        0.44        1.88      1.21 o
 -10   6   4        0.06        2.36      0.99 o
  -9   6   4       47.21       45.40      1.50 o
  -8   6   4        0.95       -0.87      2.01 o
  -7   6   4      201.68      199.63      2.41 o
  -6   6   4        6.92        6.74      0.82 o
  -5   6   4        6.65        6.82      0.81 o
  -4   6   4      187.85      183.39      2.19 o
  -3   6   4      185.59      182.38      2.17 o
  -2   6   4       58.22       58.97      1.37 o
  -1   6   4       17.14       17.78      0.96 o
   0   6   4        2.25        3.11      0.78 o
   1   6   4      151.21      153.24      2.63 o
   2   6   4        0.17        0.10      1.24 o
   3   6   4        0.02       -0.40      1.38 o
   4   6   4       26.69       26.02      1.49 o
   5   6   4        1.62        4.77      2.65 o
 -12   7   4        0.14        0.35      1.53 o
 -11   7   4      102.36      104.80      2.40 o
 -10   7   4        6.15        7.94      1.73 o
  -9   7   4       61.02       56.85      1.69 o
  -8   7   4        1.50        1.98      1.03 o
  -7   7   4       18.89       19.47      2.18 o
  -6   7   4       27.04       25.99      2.21 o
  -5   7   4       40.51       38.08      1.32 o
  -4   7   4       77.53       81.01      1.66 o
  -3   7   4       23.79       25.10      1.97 o
  -2   7   4        5.06        4.93      0.84 o
  -1   7   4        3.01        3.71      0.91 o
   0   7   4       60.60       57.26      1.66 o
   1   7   4      124.37      122.14      2.85 o
   2   7   4       19.83       21.19      1.53 o
   3   7   4       11.58       11.38      1.69 o
   4   7   4        0.00       -1.53      1.53 o
 -11   8   4       15.52       12.82      1.38 o
 -10   8   4        6.49        8.19      1.15 o
  -9   8   4       26.79       28.41      1.42 o
  -8   8   4       21.92       24.39      3.12 o
  -7   8   4       58.10       60.48      1.74 o
  -6   8   4        0.11       -1.16      1.29 o
  -5   8   4       10.94       11.09      1.21 o
  -4   8   4       14.21       14.01      1.06 o
  -3   8   4       53.95       52.41      1.62 o
  -2   8   4       29.58       28.53      1.38 o
  -1   8   4       39.84       41.35      1.51 o
   0   8   4       34.56       33.98      1.50 o
   1   8   4        0.93       -0.81      3.66 o
   2   8   4        3.03        6.43      2.05 o
 -11   9   4        5.22        3.74      2.70 o
 -10   9   4        1.07        1.21      1.09 o
  -9   9   4       28.14       30.62      1.50 o
  -8   9   4       39.77       37.48      1.63 o
  -7   9   4        7.98        5.67      1.14 o
  -6   9   4        0.08       -0.77      1.33 o
  -5   9   4       14.94       15.88      1.24 o
  -4   9   4      104.57      106.97      6.62 o
  -3   9   4        0.75       -0.20      1.47 o
  -2   9   4        1.95        3.17      1.01 o
  -1   9   4        0.20       -0.79      1.50 o
   0   9   4        0.95        0.69      1.41 o
   1   9   4       11.70       11.12      1.31 o
  -9  10   4        0.19        1.45      1.19 o
  -8  10   4        7.39        8.13      1.25 o
  -7  10   4        5.78        6.12      1.19 o
  -6  10   4        8.37        8.97      1.67 o
  -5  10   4        7.29       11.15      2.28 o
  -4  10   4       51.94       54.52      3.00 o
  -3  10   4        0.29        0.43      1.49 o
  -2  10   4        0.68        1.72      1.31 o
  -1  10   4        5.55        8.68      1.17 o
  -6  11   4        0.40       -1.71      2.44 o
  -5  11   4        0.61        1.12      1.34 o
   0 -13   5       10.69       12.14      2.48 o
   1 -13   5        0.09        1.13      1.56 o
   2 -13   5        0.00        0.53      1.40 o
   3 -13   5       23.85       25.76      2.70 o
   4 -13   5        9.24        9.33      1.92 o
   5 -13   5       43.81       43.18      1.71 o
   6 -13   5        0.61        0.61      3.27 o
   7 -13   5       13.18       13.93      1.33 o
   8 -13   5        0.32        2.47      1.31 o
  -2 -12   5        0.89       -0.30      1.61 o
  -1 -12   5        2.75        2.22      1.12 o
   0 -12   5        0.05        0.71      1.16 o
   1 -12   5      112.64      114.19      5.11 o
   2 -12   5        5.94        6.81      1.12 o
   3 -12   5        8.81        5.69      1.12 o
   4 -12   5        0.01       -1.64      2.45 o
   5 -12   5       11.59       10.80      1.44 o
   6 -12   5        0.10        0.42      1.31 o
   7 -12   5       37.24       39.87      1.67 o
   8 -12   5       47.20       49.78      1.88 o
   9 -12   5       12.85       12.94      1.38 o
  -4 -11   5        3.66        5.21      1.18 o
  -3 -11   5        0.00        1.53      1.52 o
  -2 -11   5        3.02        1.10      1.53 o
  -1 -11   5       51.69       50.27      3.28 o
   0 -11   5       62.39       65.82      1.78 o
   1 -11   5        0.04        0.85      1.24 o
   2 -11   5       13.20       13.42      1.06 o
   3 -11   5       74.97       79.43      3.21 o
   4 -11   5       31.47       30.93      1.96 o
   5 -11   5       47.67       49.50      1.52 o
   6 -11   5        0.01        2.36      0.90 o
   7 -11   5       25.86       26.30      1.34 o
   8 -11   5        8.36       10.73      1.64 o
   9 -11   5        1.75        1.65      3.24 o
  10 -11   5        0.61       -0.06      1.55 o
  -5 -10   5        0.89        1.15      3.41 o
  -4 -10   5       11.69       12.29      1.26 o
  -3 -10   5        8.18        7.33      1.10 o
  -2 -10   5       20.12       19.12      1.47 o
  -1 -10   5        0.73        0.03      1.05 o
   0 -10   5       30.15       28.64      2.30 o
   1 -10   5       62.44       61.37      1.57 o
   2 -10   5        7.07        6.87      0.85 o
   3 -10   5      195.68      185.18      3.34 o
   4 -10   5       43.59       41.29      1.59 o
   5 -10   5        0.50        2.11      1.18 o
   6 -10   5        5.50        6.13      0.95 o
   7 -10   5       77.77       82.56      1.83 o
   8 -10   5      183.31      180.24      2.68 o
   9 -10   5        1.94        1.06      1.55 o
  10 -10   5        0.32       -0.06      1.60 o
  11 -10   5        0.07       -0.29      3.35 o
  -6  -9   5       11.76       10.50      2.49 o
  -5  -9   5       49.84       58.33      3.52 o
  -4  -9   5       71.99       73.62      3.36 o
  -3  -9   5        1.44        1.37      1.10 o
  -2  -9   5        2.59        1.16      1.01 o
  -1  -9   5      297.53      283.41      2.87 o
   0  -9   5       72.32       68.00      1.55 o
   1  -9   5       40.28       39.81      2.03 o
   2  -9   5      142.48      134.21      2.98 o
   3  -9   5       22.30       17.77      1.78 o
   4  -9   5       73.77       75.42      1.52 o
   5  -9   5        1.58        2.36      1.59 o
   6  -9   5       13.55       17.87      2.02 o
   7  -9   5      102.99      106.76      5.57 o
   8  -9   5       46.09       47.64      1.55 o
   9  -9   5        0.15        1.22      1.26 o
  10  -9   5        2.98        6.12      1.09 o
  11  -9   5        8.63        8.64      1.26 o
  -7  -8   5        1.21        1.20      1.67 o
  -6  -8   5       74.58       76.58      2.01 o
  -5  -8   5        9.26        9.96      1.13 o
  -4  -8   5        0.29       -1.20      1.20 o
  -3  -8   5       34.89       34.34      1.28 o
  -2  -8   5      357.28      347.31      3.05 o
  -1  -8   5       73.36       71.83      1.48 o
   0  -8   5      171.64      164.61      1.99 o
   1  -8   5       51.36       45.43      1.21 o
   2  -8   5        2.41       -0.63      1.01 o
   3  -8   5      400.79      391.31      3.68 o
   4  -8   5      163.29      165.08      1.98 o
   5  -8   5       11.34        8.36      0.83 o
   6  -8   5       37.43       35.78      1.49 o
   7  -8   5        3.75        2.23      1.07 o
   8  -8   5      193.89      191.58      2.58 o
   9  -8   5        4.85        5.36      1.04 o
  10  -8   5       24.48       25.49      1.61 o
  11  -8   5       14.25       15.34      1.36 o
  -8  -7   5        0.15       -0.30      1.33 o
  -7  -7   5       10.07        9.58      1.66 o
  -6  -7   5       17.07       14.07      1.17 o
  -5  -7   5        0.39        2.47      0.95 o
  -4  -7   5      148.26      136.16      3.03 o
  -3  -7   5       35.39       35.03      1.13 o
  -2  -7   5      184.58      169.29      2.13 o
  -1  -7   5       35.64       34.16      1.02 o
   0  -7   5       46.40       45.96      1.20 o
   1  -7   5      127.70      110.23      1.50 o
   2  -7   5     1379.02     1365.75     32.66 o
   3  -7   5     1059.95     1014.90      6.08 o
   4  -7   5        0.19       -1.11      1.11 o
   5  -7   5      184.42      188.15      2.07 o
   6  -7   5        0.44        0.53      0.81 o
   7  -7   5       38.16       38.84      1.46 o
   8  -7   5       23.23       23.54      1.21 o
   9  -7   5        2.38        3.78      1.15 o
  10  -7   5        0.02       -0.12      1.45 o
  11  -7   5        0.21       -0.52      1.35 o
  -9  -6   5        6.37        4.35      1.89 o
  -8  -6   5        0.01       -0.05      1.48 o
  -7  -6   5       16.20       16.09      1.14 o
  -6  -6   5       83.50       82.81      1.76 o
  -5  -6   5       27.71       26.38      1.13 o
  -4  -6   5        3.15        3.45      1.95 o
  -3  -6   5        0.01        0.13      0.74 o
  -2  -6   5      284.84      274.04      2.28 o
  -1  -6   5        1.56        4.34      0.93 o
   0  -6   5        5.52        3.79      0.57 o
   1  -6   5      269.17      272.21      2.07 o
   2  -6   5      169.47      166.64      2.50 o
   3  -6   5       12.32       10.65      0.92 o
   4  -6   5        8.84        7.20      0.66 o
   5  -6   5       28.60       30.69      1.31 o
   6  -6   5      212.38      207.97      3.40 o
   7  -6   5       84.74       84.75      1.61 o
   8  -6   5        3.98        5.68      0.96 o
   9  -6   5       37.93       36.74      1.76 o
  10  -6   5       52.30       46.16      1.69 o
  11  -6   5       11.21       11.82      1.34 o
 -10  -5   5        3.28        4.55      1.25 o
  -9  -5   5       16.30       15.46      1.28 o
  -8  -5   5       25.94       27.65      1.36 o
  -7  -5   5       33.52       37.19      1.41 o
  -6  -5   5        5.30        5.06      0.84 o
  -5  -5   5        1.12        0.09      0.86 o
  -4  -5   5        1.60        0.49      0.72 o
  -3  -5   5      586.81      576.78      5.78 o
  -2  -5   5      112.60      108.16      2.01 o
  -1  -5   5        0.10        0.50      0.67 o
   0  -5   5       45.26       51.39      1.06 o
   1  -5   5      131.87      113.34      1.29 o
   2  -5   5     1547.05     1512.91     15.12 o
   3  -5   5      899.84      890.18      5.10 o
   4  -5   5      118.79      132.98      1.56 o
   5  -5   5       47.19       45.36      1.14 o
   6  -5   5       11.13        8.93      0.78 o
   7  -5   5       19.32       19.62      1.07 o
   8  -5   5       51.38       48.08      1.44 o
   9  -5   5      148.04      146.95      2.39 o
  10  -5   5       14.84       14.35      1.24 o
  11  -5   5        2.84        3.39      1.14 o
 -10  -4   5       59.45       58.93      2.01 o
  -9  -4   5        1.14        1.09      1.12 o
  -8  -4   5       24.56       23.45      1.23 o
  -7  -4   5       42.55       41.83      1.34 o
  -6  -4   5       86.31       81.00      1.55 o
  -5  -4   5       14.70       12.34      0.75 o
  -4  -4   5      677.44      655.45      4.16 o
  -3  -4   5      599.94      608.38      4.73 o
  -2  -4   5        4.81        7.58      0.75 o
  -1  -4   5       49.40       59.76      0.93 o
   0  -4   5      537.59      504.59      3.41 o
   1  -4   5     1202.20     1195.23     21.85 o
   2  -4   5      269.71      274.20      1.88 o
   3  -4   5      223.69      216.18      1.78 o
   4  -4   5       17.87       11.73      0.70 o
   5  -4   5      416.90      387.92      6.48 o
   6  -4   5      308.14      293.50      2.60 o
   7  -4   5       13.01       13.74      0.95 o
   8  -4   5        1.49        2.68      0.92 o
   9  -4   5        8.97        6.50      1.10 o
  10  -4   5       56.13       57.31      1.86 o
  11  -4   5        6.74        6.27      1.81 o
 -11  -3   5       44.99       48.14      2.12 o
 -10  -3   5        0.02        1.60      1.49 o
  -9  -3   5        1.18        1.38      1.89 o
  -8  -3   5       45.43       43.59      1.42 o
  -7  -3   5      278.81      278.81      4.44 o
  -6  -3   5       52.12       54.66      1.26 o
  -5  -3   5      256.50      265.41      2.28 o
  -4  -3   5       84.73       73.86      1.20 o
  -3  -3   5      418.63      431.87      2.95 o
  -2  -3   5      178.56      199.64      1.55 o
  -1  -3   5       17.57       21.84      1.46 o
   0  -3   5     1125.91     1195.12     19.04 o
   1  -3   5      542.42      574.89      3.53 o
   2  -3   5        1.34        6.35      0.46 o
   3  -3   5      180.71      193.71      1.75 o
   4  -3   5      652.90      632.55      4.62 o
   5  -3   5      245.24      249.04      2.26 o
   6  -3   5      167.75      163.42      4.40 o
   7  -3   5       64.55       57.34      1.46 o
   8  -3   5       22.07       20.65      1.19 o
   9  -3   5      198.05      194.88      8.96 o
  10  -3   5       50.22       54.38      6.24 o
  11  -3   5        3.57        3.36      1.37 o
 -11  -2   5       50.80       52.27      1.92 o
 -10  -2   5       72.06       76.69      1.97 o
  -9  -2   5       42.29       43.71      1.66 o
  -8  -2   5        0.02        0.46      1.16 o
  -7  -2   5        7.10        6.71      0.80 o
  -6  -2   5       44.02       32.58      1.01 o
  -5  -2   5       69.54       56.77      1.63 o
  -4  -2   5      705.67      672.02      4.39 o
  -3  -2   5     1660.16     1734.12      8.32 o
  -2  -2   5      860.19      912.76     12.04 o
  -1  -2   5      584.91      630.47      3.54 o
   0  -2   5       27.49       25.51      0.61 o
   1  -2   5      198.34      244.16      1.80 o
   2  -2   5        6.88        6.16      0.48 o
   3  -2   5        3.75        1.87      0.62 o
   4  -2   5      716.01      679.05      6.37 o
   5  -2   5       25.94       26.41      1.03 o
   6  -2   5        0.48        0.07      1.39 o
   7  -2   5       15.74       15.10      0.97 o
   8  -2   5       15.74       16.94      1.17 o
   9  -2   5      126.15      118.44      2.34 o
  10  -2   5        4.88        7.58      1.68 o
 -12  -1   5        9.15        5.69      1.37 o
 -11  -1   5       33.28       33.59      1.83 o
 -10  -1   5       11.78       11.54      1.10 o
  -9  -1   5        6.19        4.68      0.97 o
  -8  -1   5        1.16       -1.34      2.40 o
  -7  -1   5      199.42      204.21      2.23 o
  -6  -1   5       25.64       31.65      0.94 o
  -5  -1   5      146.70      159.98      1.65 o
  -4  -1   5      302.53      298.11      3.88 o
  -3  -1   5        0.00        1.35      0.42 o
  -2  -1   5       90.17      100.82      1.07 o
  -1  -1   5       67.43       49.66      0.78 o
   0  -1   5      821.90      839.24      4.33 o
   1  -1   5      254.59      247.50      1.90 o
   2  -1   5      355.07      368.18      2.73 o
   3  -1   5       22.02       25.08      0.80 o
   4  -1   5      372.17      343.30      3.04 o
   5  -1   5       27.85       27.34      1.08 o
   6  -1   5        4.00        6.34      0.87 o
   7  -1   5        2.34        2.21      0.91 o
   8  -1   5        0.27        1.13      2.33 o
   9  -1   5       10.50        9.46      1.24 o
  10  -1   5        1.20        1.09      1.39 o
 -12   0   5       53.74       55.05      1.97 o
 -11   0   5        4.87        6.45      1.84 o
 -10   0   5        0.05        0.15      1.09 o
  -9   0   5      207.09      205.89      2.60 o
  -8   0   5      173.91      170.31      2.17 o
  -7   0   5        0.01       -0.20      0.92 o
  -6   0   5       39.54       28.32      0.88 o
  -5   0   5      146.42      162.52      2.10 o
  -4   0   5      261.70      247.52      3.17 o
  -3   0   5      553.40      555.60      9.49 o
  -2   0   5        0.62        3.63      0.43 o
  -1   0   5      248.16      270.37      1.91 o
   0   0   5        2.56        0.44      0.58 o
   1   0   5      983.56     1009.50     11.37 o
   2   0   5      244.03      212.13      1.82 o
   3   0   5      634.90      617.78      6.84 o
   4   0   5      618.59      611.83      4.31 o
   5   0   5        0.42        0.12      1.00 o
   6   0   5        2.65        1.83      1.12 o
   7   0   5       26.32       26.21      1.27 o
   8   0   5       34.65       35.02      1.54 o
   9   0   5       52.76       48.86      1.88 o
 -12   1   5       17.86       16.74      1.47 o
 -11   1   5        9.75        8.08      1.18 o
 -10   1   5       36.76       38.44      1.45 o
  -9   1   5      157.40      159.78      2.26 o
  -8   1   5       17.52       19.86      1.02 o
  -7   1   5       39.79       42.20      1.10 o
  -6   1   5       30.21       27.98      0.92 o
  -5   1   5       73.79       72.21      2.25 o
  -4   1   5      773.96      859.88      4.85 o
  -3   1   5      128.96      139.92      1.81 o
  -2   1   5      438.03      438.61      7.68 o
  -1   1   5        2.00        0.59      0.63 o
   0   1   5      435.24      444.59      2.99 o
   1   1   5       13.64       16.04      0.69 o
   2   1   5      161.33      155.40      1.71 o
   3   1   5       41.53       40.26      1.08 o
   4   1   5       13.31       13.45      0.86 o
   5   1   5        5.65        6.63      1.07 o
   6   1   5       64.69       63.19      1.64 o
   7   1   5      206.23      215.42      3.94 o
   8   1   5       13.20       12.84      1.27 o
   9   1   5       11.95       14.74      1.39 o
 -12   2   5       46.98       50.36      2.47 o
 -11   2   5        0.11        0.53      1.13 o
 -10   2   5       18.49       20.33      1.16 o
  -9   2   5       55.46       59.16      1.54 o
  -8   2   5      543.45      547.42      4.68 o
  -7   2   5        0.44        0.97      0.75 o
  -6   2   5      205.26      210.95      2.03 o
  -5   2   5      263.23      246.07      3.19 o
  -4   2   5       25.70       30.87      0.84 o
  -3   2   5      132.72      125.91      1.41 o
  -2   2   5       78.79       72.99      2.18 o
  -1   2   5      210.03      205.61      3.46 o
   0   2   5      122.69      117.84      3.71 o
   1   2   5       32.59       38.89      0.98 o
   2   2   5        0.04       -0.84      0.84 o
   3   2   5      178.31      175.96      4.18 o
   4   2   5      129.14      126.81      1.96 o
   5   2   5        8.67        8.68      1.02 o
   6   2   5       67.08       69.39      1.82 o
   7   2   5       25.85       23.87      1.44 o
   8   2   5        0.22        1.43      1.30 o
 -12   3   5        1.06        2.13      1.26 o
 -11   3   5       12.40       13.05      1.20 o
 -10   3   5       94.66       85.79      2.71 o
  -9   3   5      549.61      535.39      4.95 o
  -8   3   5       71.27       73.73      1.55 o
  -7   3   5       31.91       34.63      1.09 o
  -6   3   5        4.36        4.36      0.91 o
  -5   3   5       44.93       51.06      1.43 o
  -4   3   5      353.66      367.27      2.54 o
  -3   3   5       47.97       53.88      1.74 o
  -2   3   5      183.93      173.26      6.76 o
  -1   3   5      276.38      249.02      2.12 o
   0   3   5       13.46       11.97      0.81 o
   1   3   5        2.88        1.22      0.78 o
   2   3   5      113.52      114.29      1.74 o
   3   3   5       73.58       75.26      1.58 o
   4   3   5       45.96       46.81      1.41 o
   5   3   5       22.77       21.35      2.40 o
   6   3   5       20.26       17.56      1.44 o
   7   3   5       50.98       55.52      3.91 o
 -12   4   5        0.28        0.94      1.47 o
 -11   4   5        1.94        2.45      1.20 o
 -10   4   5       63.11       57.20      1.67 o
  -9   4   5       59.57       56.82      1.55 o
  -8   4   5       68.67       68.08      1.58 o
  -7   4   5        6.49        8.02      0.80 o
  -6   4   5      167.77      169.22      2.02 o
  -5   4   5      369.35      353.12      2.76 o
  -4   4   5       29.22       26.67      2.02 o
  -3   4   5       48.49       43.67      1.08 o
  -2   4   5       15.59       16.11      0.78 o
  -1   4   5       41.71       43.71      1.11 o
   0   4   5        4.31        4.79      0.72 o
   1   4   5       35.57       33.26      2.51 o
   2   4   5       23.93       24.75      1.78 o
   3   4   5        0.77        1.54      0.89 o
   4   4   5        5.37        8.02      1.25 o
   5   4   5        0.91        0.94      1.48 o
   6   4   5       32.85       34.97      1.67 o
 -12   5   5        0.04       -0.64      1.55 o
 -11   5   5        3.42        2.93      1.03 o
 -10   5   5       37.02       35.89      1.48 o
  -9   5   5       92.33       94.00      1.90 o
  -8   5   5        3.88        5.43      1.07 o
  -7   5   5        0.22       -1.05      1.71 o
  -6   5   5       27.17       26.41      1.06 o
  -5   5   5       46.58       43.19      2.16 o
  -4   5   5       14.35       14.26      0.87 o
  -3   5   5      139.66      144.32      1.90 o
  -2   5   5      129.84      130.92      4.52 o
  -1   5   5       55.74       52.14      1.32 o
   0   5   5        9.90       10.28      0.87 o
   1   5   5        1.42        2.09      0.77 o
   2   5   5       14.27       12.81      1.06 o
   3   5   5       14.44       13.64      1.18 o
   4   5   5        0.09        0.03      1.41 o
   5   5   5       54.30       54.40      1.91 o
 -12   6   5        8.20        8.93      1.77 o
 -11   6   5       42.24       42.85      1.70 o
 -10   6   5       31.35       34.40      1.49 o
  -9   6   5       53.81       53.70      3.09 o
  -8   6   5       53.28       52.58      1.53 o
  -7   6   5        0.15        1.32      1.17 o
  -6   6   5      112.12      110.74      2.15 o
  -5   6   5       31.74       28.35      1.19 o
  -4   6   5        0.32        0.73      0.98 o
  -3   6   5       13.33       15.44      0.93 o
  -2   6   5        0.42       -0.14      1.07 o
  -1   6   5       60.24       63.59      2.15 o
   0   6   5       51.21       51.69      1.52 o
   1   6   5       77.66       82.88      1.97 o
   2   6   5       70.62       68.85      1.92 o
   3   6   5        0.41       -0.51      1.42 o
   4   6   5        0.03        0.75      1.47 o
 -12   7   5       25.28       24.79      1.64 o
 -11   7   5       76.01       79.40      2.17 o
 -10   7   5        3.44        3.77      2.40 o
  -9   7   5        0.07        0.48      1.34 o
  -8   7   5        4.97        4.06      1.03 o
  -7   7   5       78.16       82.32      2.44 o
  -6   7   5       69.69       68.63      1.73 o
  -5   7   5        0.68       -0.04      1.20 o
  -4   7   5        0.85        0.78      0.84 o
  -3   7   5        4.11        5.70      0.89 o
  -2   7   5       89.01       88.04      2.00 o
  -1   7   5        6.03        5.93      1.24 o
   0   7   5       19.76       19.21      1.28 o
   1   7   5       24.26       27.43      1.46 o
   2   7   5        2.91        4.25      3.08 o
   3   7   5        5.67        4.94      1.25 o
 -11   8   5        1.06        3.36      2.61 o
 -10   8   5        0.00       -0.82      1.56 o
  -9   8   5       13.95       14.95      2.25 o
  -8   8   5       86.09       85.40      6.74 o
  -7   8   5       34.12       33.47      1.49 o
  -6   8   5        0.37        0.98      1.42 o
  -5   8   5        2.15        0.89      1.38 o
  -4   8   5        0.13        0.85      1.28 o
  -3   8   5       50.92       53.59      1.69 o
  -2   8   5       11.20       12.72      1.72 o
  -1   8   5       10.35       11.26      1.13 o
   0   8   5        3.51        3.24      1.08 o
   1   8   5        1.10        1.12      1.56 o
 -10   9   5       12.07       14.41      1.44 o
  -9   9   5       10.04       10.21      1.32 o
  -8   9   5        0.51        0.45      1.44 o
  -7   9   5        7.26        8.29      1.20 o
  -6   9   5        2.04       -0.46      1.26 o
  -5   9   5        9.67       11.00      1.59 o
  -4   9   5        2.61        3.94      1.16 o
  -3   9   5       15.01       12.21      1.32 o
  -2   9   5        0.76       -0.89      3.13 o
  -1   9   5        0.58       -0.56      1.67 o
   0   9   5        5.16        5.12      1.31 o
  -8  10   5       33.99       35.87      1.78 o
  -7  10   5        4.54        2.76      1.48 o
  -6  10   5        1.65        0.64      1.57 o
  -5  10   5        0.39       -1.57      1.57 o
  -4  10   5        0.94        1.53      2.01 o
  -3  10   5        6.88        6.22      1.28 o
   4 -14   6        8.92        8.68      1.99 o
   0 -13   6        0.02        0.84      1.23 o
   1 -13   6       14.13       14.07      3.09 o
   2 -13   6        8.56        9.12      1.20 o
   3 -13   6        5.67        4.82      1.14 o
   4 -13   6        3.32        2.97      1.28 o
   5 -13   6        0.25        0.30      2.78 o
   6 -13   6        0.43        2.85      1.77 o
   7 -13   6        9.71       11.36      1.25 o
   8 -13   6       10.41       13.68      1.26 o
  -2 -12   6        3.44        5.68      2.58 o
  -1 -12   6        2.87       -0.35      1.58 o
   0 -12   6       12.81       13.27      1.22 o
   1 -12   6       21.07       22.80      1.46 o
   2 -12   6       27.21       27.61      1.39 o
   3 -12   6        4.87        7.08      1.00 o
   4 -12   6       38.55       38.00      1.47 o
   5 -12   6       98.10       97.23      2.16 o
   6 -12   6       10.50       10.21      2.22 o
   7 -12   6       12.88       11.23      1.34 o
   8 -12   6        2.16        0.53      1.59 o
   9 -12   6        7.89       10.39      3.08 o
  -4 -11   6        3.06        3.91      2.37 o
  -3 -11   6        9.11       11.28      1.27 o
  -2 -11   6       22.57       23.69      1.50 o
  -1 -11   6       20.78       19.86      1.25 o
   0 -11   6        0.61        1.22      1.09 o
   1 -11   6       18.55       16.96      1.15 o
   2 -11   6        0.58        1.78      0.98 o
   3 -11   6        0.10       -0.61      1.25 o
   4 -11   6       76.12       72.92      2.30 o
   5 -11   6        1.98        2.27      1.09 o
   6 -11   6        0.30       -0.67      1.27 o
   7 -11   6        0.29        0.25      1.96 o
   8 -11   6       25.01       23.78      1.45 o
   9 -11   6       45.87       45.34      1.69 o
  10 -11   6        8.73        9.23      1.27 o
  -5 -10   6       27.92       30.84      1.59 o
  -4 -10   6       55.70       61.04      1.86 o
  -3 -10   6       14.54       16.10      1.19 o
  -2 -10   6        3.24        3.40      1.09 o
  -1 -10   6        0.45        0.30      1.21 o
   0 -10   6      210.39      199.17      2.56 o
   1 -10   6       37.69       33.53      1.28 o
   2 -10   6       11.03       11.53      0.92 o
   3 -10   6        2.50        2.29      0.92 o
   4 -10   6       13.73       14.53      1.02 o
   5 -10   6      115.41      116.02      3.00 o
   6 -10   6       12.84       11.80      1.05 o
   7 -10   6       72.91       72.75      2.55 o
   8 -10   6      109.87      107.37      2.20 o
   9 -10   6       34.15       33.41      1.60 o
  10 -10   6        0.03        2.44      1.39 o
  -6  -9   6       17.01       20.98      2.31 o
  -5  -9   6        7.59        6.98      1.17 o
  -4  -9   6       18.91       19.17      3.56 o
  -3  -9   6        4.17        1.46      1.08 o
  -2  -9   6        2.29        1.04      1.37 o
  -1  -9   6      324.87      302.75      2.98 o
   0  -9   6      131.88      127.68      4.43 o
   1  -9   6       18.84       16.62      1.35 o
   2  -9   6        3.18        3.35      1.10 o
   3  -9   6        0.03       -0.06      1.09 o
   4  -9   6      312.37      303.54      2.83 o
   5  -9   6       33.27       35.74      1.20 o
   6  -9   6       21.93       21.35      1.11 o
   7  -9   6        8.16        8.97      0.99 o
   8  -9   6        1.30        0.38      1.39 o
   9  -9   6       16.52       19.19      1.27 o
  10  -9   6        5.97        6.42      1.16 o
  11  -9   6        7.36        7.35      1.33 o
  -7  -8   6        2.60        3.52      1.28 o
  -6  -8   6       22.77       25.74      1.35 o
  -5  -8   6       11.52       12.06      1.25 o
  -4  -8   6       59.36       57.63      1.99 o
  -3  -8   6       52.03       56.31      1.87 o
  -2  -8   6        0.12        1.76      0.81 o
  -1  -8   6      151.37      144.96      1.95 o
   0  -8   6      163.72      169.18      5.33 o
   1  -8   6        5.11        3.81      0.69 o
   2  -8   6       74.37       71.69      1.42 o
   3  -8   6      168.17      165.03      3.16 o
   4  -8   6      130.38      124.66      1.79 o
   5  -8   6        6.00        4.33      0.75 o
   6  -8   6       25.27       23.29      1.14 o
   7  -8   6       46.90       49.60      1.46 o
   8  -8   6       91.99       94.45      1.96 o
   9  -8   6       43.27       46.31      1.63 o
  10  -8   6        1.88        1.36      1.26 o
  11  -8   6        0.71       -1.78      1.89 o
  -8  -7   6        4.92        7.01      1.19 o
  -7  -7   6        5.58        3.62      1.28 o
  -6  -7   6       29.69       35.62      1.41 o
  -5  -7   6      100.97       93.80      2.32 o
  -4  -7   6      110.07      107.19      3.16 o
  -3  -7   6       51.42       48.01      1.24 o
  -2  -7   6      279.05      278.94      2.53 o
  -1  -7   6      324.14      303.31      2.53 o
   0  -7   6      187.99      176.22      1.90 o
   1  -7   6       68.40       70.28      1.27 o
   2  -7   6      126.07      125.96      1.64 o
   3  -7   6       57.90       56.01      1.19 o
   4  -7   6       10.22        8.77      1.00 o
   5  -7   6       24.86       22.03      0.95 o
   6  -7   6      110.14      104.24      1.76 o
   7  -7   6       49.34       50.16      1.39 o
   8  -7   6        0.83        1.39      0.99 o
   9  -7   6        2.07       -0.05      1.13 o
  10  -7   6        0.00       -0.93      2.60 o
  11  -7   6        5.56        3.18      1.63 o
  -9  -6   6        3.19        1.44      1.40 o
  -8  -6   6        6.27        8.42      1.09 o
  -7  -6   6       10.50        9.26      1.31 o
  -6  -6   6       41.94       42.55      1.80 o
  -5  -6   6       32.46       32.69      1.19 o
  -4  -6   6        3.70        2.45      0.72 o
  -3  -6   6       41.42       36.02      1.05 o
  -2  -6   6       77.21       70.31      1.29 o
  -1  -6   6      761.88      774.44     14.83 o
   0  -6   6       50.07       51.87      1.05 o
   1  -6   6        0.77       -0.30      0.80 o
   2  -6   6     1009.78      978.61      5.68 o
   3  -6   6      480.43      459.60      3.13 o
   4  -6   6      331.42      320.64      3.87 o
   5  -6   6       27.14       26.74      0.98 o
   6  -6   6       13.29       16.27      1.18 o
   7  -6   6       45.17       42.68      1.33 o
   8  -6   6        7.52        9.61      1.32 o
   9  -6   6        0.05        0.29      1.26 o
  10  -6   6       31.43       31.81      1.58 o
  11  -6   6       10.23       10.01      1.26 o
 -10  -5   6       41.33       43.52      1.81 o
  -9  -5   6       56.56       57.29      1.89 o
  -8  -5   6        4.63        6.08      1.37 o
  -7  -5   6        0.73        0.90      1.24 o
  -6  -5   6        5.82        8.92      0.87 o
  -5  -5   6      336.25      317.87      5.08 o
  -4  -5   6       52.35       41.34      1.11 o
  -3  -5   6      283.17      291.64      2.34 o
  -2  -5   6      108.67       96.83      1.34 o
  -1  -5   6        9.50       12.04      0.96 o
   0  -5   6       39.12       32.77      0.82 o
   1  -5   6      310.45      315.77      2.54 o
   2  -5   6     1272.65     1221.84      6.06 o
   3  -5   6      364.12      355.05      2.44 o
   4  -5   6      308.68      277.69      2.31 o
   5  -5   6       34.09       29.81      0.97 o
   6  -5   6      255.11      253.79      2.54 o
   7  -5   6      185.36      175.00      2.35 o
   8  -5   6        2.10        1.68      0.93 o
   9  -5   6       14.45       14.34      1.18 o
  10  -5   6        1.00        3.17      2.84 o
  11  -5   6        9.81       11.39      1.35 o
 -10  -4   6       17.08       16.18      1.87 o
  -9  -4   6        2.77        2.73      1.17 o
  -8  -4   6       10.29        9.66      1.01 o
  -7  -4   6      124.39      118.73      1.98 o
  -6  -4   6      233.29      232.55      2.44 o
  -5  -4   6       76.52       82.55      1.46 o
  -4  -4   6       12.26       14.94      0.75 o
  -3  -4   6        1.36        2.15      0.86 o
  -2  -4   6        6.50        5.62      0.55 o
  -1  -4   6     1335.46     1280.73      5.80 o
   0  -4   6      213.93      187.87      2.89 o
   1  -4   6      804.68      856.39      4.76 o
   2  -4   6       75.52       77.61      1.15 o
   3  -4   6      295.83      264.20      3.47 o
   4  -4   6      270.62      244.56      2.16 o
   5  -4   6      107.90      104.31      4.81 o
   6  -4   6      126.17      120.58      1.83 o
   7  -4   6        0.13       -0.01      1.75 o
   8  -4   6       58.04       58.57      1.61 o
   9  -4   6        9.04        9.60      1.12 o
  10  -4   6       43.53       43.58      1.77 o
 -11  -3   6        8.01        8.56      1.30 o
 -10  -3   6       33.13       31.92      1.55 o
  -9  -3   6       56.92       62.65      1.71 o
  -8  -3   6        0.37       -1.23      1.23 o
  -7  -3   6       48.75       51.16      2.21 o
  -6  -3   6       98.50       88.38      1.54 o
  -5  -3   6      284.24      267.41      5.39 o
  -4  -3   6      312.99      280.40      3.20 o
  -3  -3   6     1166.75     1146.60      9.45 o
  -2  -3   6      832.92      881.65      4.79 o
  -1  -3   6      332.54      318.29      2.20 o
   0  -3   6       18.26       28.78      0.73 o
   1  -3   6      261.89      255.88      1.85 o
   2  -3   6      614.03      574.87     10.22 o
   3  -3   6      166.29      169.53      2.42 o
   4  -3   6      545.38      502.27      6.52 o
   5  -3   6      121.75      119.31      1.72 o
   6  -3   6        0.97        1.04      0.79 o
   7  -3   6       67.17       71.12      2.14 o
   8  -3   6        3.62        1.70      0.97 o
   9  -3   6       55.97       56.97      1.80 o
  10  -3   6       15.34       16.59      3.99 o
 -11  -2   6       60.05       59.14      3.27 o
 -10  -2   6       34.97       34.05      1.48 o
  -9  -2   6       16.39       19.81      1.14 o
  -8  -2   6        7.17        7.20      0.90 o
  -7  -2   6       84.76       83.50      1.58 o
  -6  -2   6      109.74      109.98      1.62 o
  -5  -2   6       19.80       13.64      0.74 o
  -4  -2   6      127.46      119.88      1.45 o
  -3  -2   6      455.80      465.00      3.11 o
  -2  -2   6      609.51      595.12      3.86 o
  -1  -2   6        5.45        9.66      0.51 o
   0  -2   6      184.44      167.02      1.48 o
   1  -2   6      948.20      944.35      4.99 o
   2  -2   6      937.30      898.84      5.54 o
   3  -2   6        3.18        3.65      0.62 o
   4  -2   6        0.65        0.77      0.83 o
   5  -2   6      191.12      192.00      2.18 o
   6  -2   6       51.91       53.27      1.38 o
   7  -2   6        3.64        3.25      0.87 o
   8  -2   6        5.64        5.90      1.01 o
   9  -2   6       26.17       22.61      1.53 o
  10  -2   6        3.00        2.03      1.43 o
 -12  -1   6       16.65       16.52      1.45 o
 -11  -1   6        4.26        2.89      1.12 o
 -10  -1   6        3.26        1.40      2.53 o
  -9  -1   6        0.00       -2.09      2.09 o
  -8  -1   6        9.45       10.38      0.89 o
  -7  -1   6       60.35       68.73      2.29 o
  -6  -1   6        2.59        3.45      0.61 o
  -5  -1   6       88.74       87.16      1.34 o
  -4  -1   6      105.72      106.50      1.33 o
  -3  -1   6      589.50      585.79      3.99 o
  -2  -1   6      823.51      840.65      4.62 o
  -1  -1   6       17.64       15.25      0.61 o
   0  -1   6      176.12      191.33      1.63 o
   1  -1   6        0.03        0.18      0.56 o
   2  -1   6        0.47        0.48      0.80 o
   3  -1   6      610.38      597.16      8.50 o
   4  -1   6        7.80        6.51      1.25 o
   5  -1   6      130.73      126.86      1.88 o
   6  -1   6       89.15       90.48      1.79 o
   7  -1   6        1.73        1.94      1.74 o
   8  -1   6       31.39       30.69      1.50 o
   9  -1   6       42.52       41.38      1.75 o
 -12   0   6       11.27       11.93      2.13 o
 -11   0   6       60.79       59.22      2.01 o
 -10   0   6        0.01        0.70      1.07 o
  -9   0   6        2.49        0.71      0.99 o
  -8   0   6       90.34       89.12      1.70 o
  -7   0   6       63.49       59.26      1.33 o
  -6   0   6       53.70       53.01      1.18 o
  -5   0   6      178.03      188.06      1.85 o
  -4   0   6      620.79      612.03      4.00 o
  -3   0   6      567.34      561.82      3.69 o
  -2   0   6        0.41        0.34      0.65 o
  -1   0   6      314.47      319.03      2.81 o
   0   0   6        0.90        3.08      0.54 o
   1   0   6      327.36      313.15      2.24 o
   2   0   6      414.67      420.77      6.68 o
   3   0   6      235.01      216.94      5.44 o
   4   0   6        7.78        8.50      0.81 o
   5   0   6       16.09       15.66      0.98 o
   6   0   6       16.03       18.40      1.12 o
   7   0   6       14.60       15.61      2.19 o
   8   0   6      116.60      116.49      2.46 o
   9   0   6        5.15        4.00      1.28 o
 -12   1   6       94.40       95.61      3.16 o
 -11   1   6       25.60       25.37      1.43 o
 -10   1   6        1.74        2.25      1.66 o
  -9   1   6       14.70       17.13      1.03 o
  -8   1   6       97.82       94.61      4.30 o
  -7   1   6       88.56       91.10      1.56 o
  -6   1   6       15.78       11.79      0.90 o
  -5   1   6      370.22      352.42      2.72 o
  -4   1   6      253.65      264.02      2.87 o
  -3   1   6       91.73       92.42      2.70 o
  -2   1   6      479.33      485.23      3.32 o
  -1   1   6       68.90       67.76      1.14 o
   0   1   6      676.34      647.53      4.03 o
   1   1   6      270.92      268.06      3.97 o
   2   1   6        3.16        3.16      0.67 o
   3   1   6      382.09      386.16      3.00 o
   4   1   6      121.38      127.54      1.96 o
   5   1   6      125.13      128.95      2.12 o
   6   1   6       21.04       19.44      2.38 o
   7   1   6       13.39       12.44      1.28 o
   8   1   6        0.41        0.77      1.64 o
 -12   2   6        0.03       -1.60      1.60 o
 -11   2   6        2.37        2.28      1.18 o
 -10   2   6        6.11        5.61      1.00 o
  -9   2   6       65.92       64.16      1.64 o
  -8   2   6      403.90      410.60      4.78 o
  -7   2   6       76.16       79.43      1.50 o
  -6   2   6       28.12       29.77      0.98 o
  -5   2   6       33.38       26.99      0.90 o
  -4   2   6      217.89      219.94      4.70 o
  -3   2   6      143.63      145.18      2.06 o
  -2   2   6       88.16       93.49      2.93 o
  -1   2   6        1.85        1.31      0.65 o
   0   2   6      395.03      382.89      2.72 o
   1   2   6        0.12       -0.11      0.72 o
   2   2   6        2.77        2.20      0.69 o
   3   2   6      149.02      139.17      2.94 o
   4   2   6       93.51       98.05      4.34 o
   5   2   6       57.85       57.34      1.65 o
   6   2   6        2.63        3.51      1.05 o
   7   2   6        0.52        1.39      1.58 o
 -12   3   6       15.85       17.31      1.32 o
 -11   3   6       35.96       34.64      1.56 o
 -10   3   6       15.73       13.62      1.15 o
  -9   3   6       69.43       67.37      1.63 o
  -8   3   6        0.19       -0.45      1.10 o
  -7   3   6        0.27        1.45      2.06 o
  -6   3   6        0.46        2.29      0.68 o
  -5   3   6      264.60      254.27      7.67 o
  -4   3   6      181.54      167.98      1.92 o
  -3   3   6       49.76       48.59      1.12 o
  -2   3   6       25.13       23.03      1.24 o
  -1   3   6       14.63       12.03      0.76 o
   0   3   6       55.03       53.89      1.26 o
   1   3   6       21.22       21.63      0.97 o
   2   3   6       14.95       15.72      0.95 o
   3   3   6        1.34        0.92      1.01 o
   4   3   6        9.08        8.54      1.05 o
   5   3   6        1.92        0.00      1.52 o
   6   3   6       14.11       13.96      1.99 o
 -12   4   6        1.16       -1.30      1.30 o
 -11   4   6        0.03        0.65      1.47 o
 -10   4   6       13.49       12.58      1.17 o
  -9   4   6       89.02       86.02      3.36 o
  -8   4   6       81.33       80.05      1.73 o
  -7   4   6       87.30       86.37      1.66 o
  -6   4   6       22.82       22.62      1.04 o
  -5   4   6       42.83       41.93      1.20 o
  -4   4   6        0.33        0.16      0.92 o
  -3   4   6       19.12       15.92      0.89 o
  -2   4   6      165.97      163.71      2.04 o
  -1   4   6       98.85      103.18      2.39 o
   0   4   6       68.12       66.03      1.51 o
   1   4   6        0.55       -0.88      0.88 o
   2   4   6       34.73       36.57      1.33 o
   3   4   6       18.90       18.55      1.17 o
   4   4   6       11.01       10.61      1.20 o
   5   4   6        1.13       -0.46      1.56 o
   6   4   6        3.29        3.91      1.14 o
 -12   5   6        0.86        0.87      1.54 o
 -11   5   6        0.74        1.01      1.17 o
 -10   5   6      126.15      132.73      2.42 o
  -9   5   6       61.39       61.70      1.72 o
  -8   5   6       17.73       16.53      1.10 o
  -7   5   6        5.40        4.88      0.88 o
  -6   5   6        0.01        0.92      0.83 o
  -5   5   6      238.83      239.07      2.61 o
  -4   5   6        2.42        1.22      0.94 o
  -3   5   6        0.78        0.02      0.86 o
  -2   5   6       32.50       31.23      1.27 o
  -1   5   6        3.00        3.67      0.80 o
   0   5   6        0.43       -0.02      1.13 o
   1   5   6       18.06       18.38      1.16 o
   2   5   6       52.28       55.14      1.69 o
   3   5   6       68.95       75.34      1.96 o
   4   5   6        8.07        9.48      1.20 o
 -12   6   6        0.41        0.47      1.73 o
 -11   6   6       48.26       47.16      1.82 o
 -10   6   6       33.69       30.51      1.55 o
  -9   6   6       13.78       11.38      1.18 o
  -8   6   6        6.09        7.83      1.02 o
  -7   6   6        2.58        2.95      0.95 o
  -6   6   6       64.17       61.59      1.64 o
  -5   6   6       44.77       44.60      1.40 o
  -4   6   6       20.16       20.15      1.68 o
  -3   6   6        1.66        1.46      0.95 o
  -2   6   6       45.90       44.46      1.45 o
  -1   6   6       95.22       97.40      3.03 o
   0   6   6        6.21        9.40      1.05 o
   1   6   6       27.37       28.92      1.77 o
   2   6   6        5.53        4.20      1.29 o
   3   6   6        0.06       -0.98      1.49 o
 -11   7   6        2.14        1.43      1.34 o
 -10   7   6       14.09       14.26      1.97 o
  -9   7   6       11.44       13.07      1.86 o
  -8   7   6       23.53       24.99      1.81 o
  -7   7   6       58.95       58.90      3.05 o
  -6   7   6       63.54       61.02      1.77 o
  -5   7   6       15.31       15.73      1.29 o
  -4   7   6        0.53        1.13      0.99 o
  -3   7   6        8.74        9.52      1.06 o
  -2   7   6       36.54       34.88      1.51 o
  -1   7   6        5.20        6.77      2.24 o
   0   7   6        0.84        0.83      3.26 o
   1   7   6        0.01        0.54      1.39 o
   2   7   6        4.88        5.36      1.20 o
 -10   8   6       72.41       69.71      3.38 o
  -9   8   6        0.89        2.07      1.32 o
  -8   8   6        0.47        0.96      1.47 o
  -7   8   6        1.44        2.39      2.22 o
  -6   8   6        0.05        1.77      0.91 o
  -5   8   6        3.19        3.14      2.01 o
  -4   8   6        3.33        4.12      1.04 o
  -3   8   6        7.88       11.05      1.11 o
  -2   8   6        0.02        1.88      1.15 o
  -1   8   6        0.04       -0.47      1.18 o
   0   8   6        1.52        2.69      1.30 o
  -9   9   6        5.00        3.46      1.98 o
  -8   9   6        0.60       -0.92      2.58 o
  -7   9   6       25.29       26.34      2.76 o
  -6   9   6       26.63       25.79      1.54 o
  -5   9   6        1.66        3.41      1.25 o
  -4   9   6        0.54        1.04      1.43 o
  -3   9   6        8.20        8.95      1.29 o
  -2   9   6        1.78        1.70      1.36 o
   0 -13   7        3.72        3.54      1.73 o
   1 -13   7        7.48        6.77      1.79 o
   2 -13   7        9.68       12.46      1.81 o
   3 -13   7        1.98        4.03      1.40 o
   4 -13   7       16.52       14.77      1.86 o
   5 -13   7        3.44        4.28      1.58 o
   6 -13   7       34.60       30.91      2.25 o
   7 -13   7       15.95       18.88      1.89 o
  -2 -12   7        9.14       11.72      1.83 o
  -1 -12   7       31.65       31.35      2.24 o
   0 -12   7        3.00        1.67      2.18 o
   1 -12   7        1.36       -1.61      2.04 o
   2 -12   7        3.65       -0.61      2.02 o
   3 -12   7        1.44        1.93      1.99 o
   4 -12   7       12.16       13.43      1.60 o
   5 -12   7       82.36       80.75      2.85 o
   6 -12   7        2.78       -0.38      2.26 o
   7 -12   7        9.32        9.21      1.67 o
   8 -12   7        0.57        2.09      2.23 o
   9 -12   7       24.78       28.67      2.11 o
  -4 -11   7       10.70       12.57      1.83 o
  -3 -11   7       48.41       50.90      2.62 o
  -2 -11   7       15.83       11.34      1.84 o
  -1 -11   7       18.05       19.19      1.81 o
   0 -11   7        0.25        1.85      1.91 o
   1 -11   7       48.52       48.32      2.17 o
   2 -11   7       39.92       33.33      2.02 o
   3 -11   7        1.22        0.65      1.85 o
   4 -11   7        4.65        4.64      1.40 o
   5 -11   7       21.59       21.52      1.81 o
   6 -11   7       62.48       64.94      2.54 o
   7 -11   7        0.01       -1.84      2.16 o
   8 -11   7       30.39       31.84      2.20 o
   9 -11   7       47.59       51.77      2.55 o
  -5 -10   7       17.43       20.76      2.00 o
  -4 -10   7        8.42        9.79      1.63 o
  -3 -10   7       12.53       14.80      1.62 o
  -2 -10   7       14.54       15.29      1.66 o
  -1 -10   7        1.79       -1.39      1.81 o
   0 -10   7       20.96       20.67      1.62 o
   1 -10   7       67.59       68.26      2.24 o
   2 -10   7        2.21        1.07      1.18 o
   3 -10   7        0.37        0.00      1.72 o
   4 -10   7       32.11       36.27      1.74 o
   5 -10   7      151.65      156.69      3.33 o
   6 -10   7       35.18       33.38      2.03 o
   7 -10   7        0.12        1.05      1.72 o
   8 -10   7       52.53       51.73      2.42 o
   9 -10   7       13.32       11.79      1.78 o
  10 -10   7       13.12       10.90      1.98 o
  -6  -9   7       21.36       23.42      2.16 o
  -5  -9   7        0.19        2.69      1.37 o
  -4  -9   7        4.37        6.39      1.48 o
  -3  -9   7      174.75      166.12      3.53 o
  -2  -9   7       48.93       50.76      2.09 o
  -1  -9   7        2.56        1.23      1.81 o
   0  -9   7       45.41       46.17      1.88 o
   1  -9   7        0.19        1.63      1.03 o
   2  -9   7      142.62      133.83      2.77 o
   3  -9   7       55.64       57.51      2.00 o
   4  -9   7       56.32       61.79      2.05 o
   5  -9   7        0.01       -0.10      1.57 o
   6  -9   7       33.02       35.81      1.90 o
   7  -9   7        0.16       -2.00      2.00 o
   8  -9   7       41.93       41.85      2.22 o
   9  -9   7       68.31       67.93      2.80 o
  10  -9   7       58.11       60.28      2.79 o
  -7  -8   7       12.30       12.57      1.84 o
  -6  -8   7       30.87       36.30      2.15 o
  -5  -8   7       12.43       13.26      1.58 o
  -4  -8   7      159.27      153.79      3.35 o
  -3  -8   7       91.55       92.67      2.53 o
  -2  -8   7        0.11        0.89      1.44 o
  -1  -8   7      300.97      280.50      3.79 o
   0  -8   7      158.95      157.36      2.84 o
   1  -8   7      210.99      203.52      3.15 o
   2  -8   7        7.22        6.83      1.09 o
   3  -8   7        0.75        1.29      1.30 o
   4  -8   7        0.01        0.80      1.04 o
   5  -8   7        3.06        4.21      1.16 o
   6  -8   7       11.56       11.93      1.37 o
   7  -8   7       20.00       21.32      1.65 o
   8  -8   7      160.30      162.89      3.56 o
   9  -8   7        7.30        6.50      1.64 o
  10  -8   7        3.40        6.19      1.62 o
  -8  -7   7       97.62      100.21      3.36 o
  -7  -7   7        0.26        0.00      2.02 o
  -6  -7   7        8.03        8.51      1.45 o
  -5  -7   7        7.74        9.43      1.36 o
  -4  -7   7       11.50       12.34      1.27 o
  -3  -7   7       10.92       10.42      1.25 o
  -2  -7   7      118.90      115.01      2.47 o
  -1  -7   7        4.96        6.50      1.00 o
   0  -7   7      266.37      256.09      3.29 o
   1  -7   7       96.18       90.69      2.08 o
   2  -7   7       62.05       50.82      1.70 o
   3  -7   7      267.71      252.91      3.35 o
   4  -7   7      226.17      227.31      3.33 o
   5  -7   7        7.09        6.23      1.09 o
   6  -7   7       38.12       35.98      1.86 o
   7  -7   7       18.74       19.63      1.55 o
   8  -7   7       10.90       10.59      1.48 o
   9  -7   7        2.58        4.28      1.40 o
  10  -7   7        0.17       -2.27      2.27 o
  -9  -6   7       62.57       64.94      2.99 o
  -8  -6   7       43.90       45.90      2.34 o
  -7  -6   7        0.05       -0.58      1.95 o
  -6  -6   7        0.01        0.93      1.67 o
  -5  -6   7        2.28        4.00      1.17 o
  -4  -6   7      256.32      252.72      3.60 o
  -3  -6   7      133.47      131.77      2.56 o
  -2  -6   7      113.46      106.01      2.20 o
  -1  -6   7      452.49      406.78      3.95 o
   0  -6   7      483.19      460.52      4.53 o
   1  -6   7      134.88      143.33      2.41 o
   2  -6   7      169.28      177.47      2.64 o
   3  -6   7      202.57      201.17      2.92 o
   4  -6   7       70.35       69.53      1.94 o
   5  -6   7        8.02        8.19      1.19 o
   6  -6   7       24.59       24.33      1.51 o
   7  -6   7       46.39       45.10      2.08 o
   8  -6   7      102.92      104.27      2.96 o
   9  -6   7        3.01        2.02      1.59 o
  10  -6   7        1.43       -0.56      2.24 o
 -10  -5   7       48.08       51.79      2.91 o
  -9  -5   7       12.08       15.10      1.72 o
  -8  -5   7       24.86       24.64      1.95 o
  -7  -5   7        3.47        2.23      1.38 o
  -6  -5   7      145.44      136.25      2.92 o
  -5  -5   7      427.70      430.61      4.68 o
  -4  -5   7       50.77       52.73      1.74 o
  -3  -5   7       35.26       30.43      1.37 o
  -2  -5   7      455.76      429.58      4.33 o
  -1  -5   7      191.60      205.06      2.71 o
   0  -5   7      645.68      596.64      5.48 o
   1  -5   7       23.55       16.48      1.11 o
   2  -5   7      149.32      143.84      2.34 o
   3  -5   7       12.22        7.41      1.02 o
   4  -5   7      388.91      402.34      4.17 o
   5  -5   7       45.19       37.45      1.65 o
   6  -5   7       68.64       74.59      2.32 o
   7  -5   7      146.48      143.05      3.14 o
   8  -5   7        4.52        4.67      1.45 o
   9  -5   7        2.51        2.17      2.28 o
  10  -5   7       12.92       16.53      1.81 o
 -10  -4   7        0.13       -0.84      2.27 o
  -9  -4   7       76.19       79.38      2.92 o
  -8  -4   7       27.47       27.72      1.93 o
  -7  -4   7        6.66        6.91      1.30 o
  -6  -4   7       84.57       81.63      2.30 o
  -5  -4   7      128.98      120.44      2.48 o
  -4  -4   7        0.14        0.55      1.22 o
  -3  -4   7       20.62       21.02      1.18 o
  -2  -4   7     1237.26     1183.09      8.72 o
  -1  -4   7      134.61      145.71      2.24 o
   0  -4   7       81.24       67.55      1.59 o
   1  -4   7       12.78       13.56      0.99 o
   2  -4   7       94.93       98.68      1.97 o
   3  -4   7      947.42      910.98      8.27 o
   4  -4   7      322.02      297.40      3.61 o
   5  -4   7        9.20        8.12      1.21 o
   6  -4   7       41.85       44.19      1.91 o
   7  -4   7        4.47        5.02      1.37 o
   8  -4   7       17.70       18.72      1.80 o
   9  -4   7        0.36       -1.71      2.22 o
  10  -4   7       19.45       18.33      2.17 o
 -11  -3   7        1.63        5.02      1.72 o
 -10  -3   7       49.93       47.20      2.57 o
  -9  -3   7       67.10       63.10      2.43 o
  -8  -3   7       56.52       58.31      2.30 o
  -7  -3   7        8.65        5.63      1.22 o
  -6  -3   7      261.11      232.22      3.47 o
  -5  -3   7      291.78      311.96      3.70 o
  -4  -3   7       12.82       14.85      1.09 o
  -3  -3   7        0.04        0.47      1.13 o
  -2  -3   7       56.29       68.42      1.61 o
  -1  -3   7        0.14        2.85      0.79 o
   0  -3   7        1.96        2.84      0.74 o
   1  -3   7      129.06      134.80      2.15 o
   2  -3   7      193.90      194.15      2.69 o
   3  -3   7      530.03      544.27      5.65 o
   4  -3   7       35.61       34.25      1.58 o
   5  -3   7        0.03        1.22      0.97 o
   6  -3   7       10.72       10.55      1.30 o
   7  -3   7       70.96       73.17      2.44 o
   8  -3   7       14.06       16.24      1.69 o
   9  -3   7        4.24        4.91      1.66 o
 -11  -2   7       30.48       32.31      2.24 o
 -10  -2   7       14.14       13.20      1.72 o
  -9  -2   7        0.12        0.22      1.75 o
  -8  -2   7        2.73        3.04      1.23 o
  -7  -2   7       98.95       97.29      2.46 o
  -6  -2   7      102.26      106.01      2.37 o
  -5  -2   7       89.34       83.27      1.97 o
  -4  -2   7      181.01      192.21      2.68 o
  -3  -2   7       10.34        7.98      0.92 o
  -2  -2   7     1419.45     1443.76      9.33 o
  -1  -2   7      172.38      164.26      2.29 o
   0  -2   7        0.14       -0.16      1.02 o
   1  -2   7        2.30        1.04      1.17 o
   2  -2   7       31.98       35.02      1.36 o
   3  -2   7      347.92      347.74      3.81 o
   4  -2   7        0.12        0.86      1.30 o
   5  -2   7       22.34       24.16      1.50 o
   6  -2   7        9.34       10.70      1.35 o
   7  -2   7       24.03       24.80      1.82 o
   8  -2   7        0.34        1.27      2.06 o
   9  -2   7       21.93       23.27      2.11 o
 -11  -1   7        6.45        1.97      1.77 o
 -10  -1   7       12.32       15.66      1.65 o
  -9  -1   7        4.21        2.83      1.35 o
  -8  -1   7        2.73        2.65      1.16 o
  -7  -1   7       66.92       59.47      1.97 o
  -6  -1   7      203.58      187.61      2.99 o
  -5  -1   7        0.00        1.38      0.84 o
  -4  -1   7      108.90      102.45      2.05 o
  -3  -1   7      780.10      758.53      7.02 o
  -2  -1   7      894.78      889.89      7.46 o
  -1  -1   7        8.10        8.18      0.86 o
   0  -1   7      328.79      326.09      3.32 o
   1  -1   7      687.74      659.05      5.86 o
   2  -1   7      215.28      201.85      2.92 o
   3  -1   7      417.81      404.57      4.26 o
   4  -1   7       48.35       47.05      1.75 o
   5  -1   7        0.11        1.80      1.06 o
   6  -1   7        7.22        7.30      1.40 o
   7  -1   7        4.71        4.03      1.63 o
   8  -1   7        4.02        2.84      1.73 o
 -12   0   7        7.25        6.86      1.88 o
 -11   0   7       59.41       54.84      2.66 o
 -10   0   7       74.40       78.59      2.77 o
  -9   0   7        0.00       -0.31      1.63 o
  -8   0   7        4.36        1.40      1.75 o
  -7   0   7      147.43      155.89      2.91 o
  -6   0   7       55.19       63.78      1.87 o
  -5   0   7       23.64       26.57      1.28 o
  -4   0   7      286.37      272.74      3.18 o
  -3   0   7      129.92      133.77      2.26 o
  -2   0   7      313.84      308.68      3.28 o
  -1   0   7       30.28       30.07      1.27 o
   0   0   7       66.82       74.53      1.81 o
   1   0   7      555.74      531.70      5.61 o
   2   0   7      221.90      228.03      3.19 o
   3   0   7        9.53        7.50      1.18 o
   4   0   7       60.41       60.46      2.07 o
   5   0   7       99.52      102.25      2.81 o
   6   0   7       44.58       42.60      2.19 o
   7   0   7        2.16        1.68      2.17 o
   8   0   7        2.54        1.67      1.67 o
 -12   1   7       23.81       26.26      2.11 o
 -11   1   7        6.76        8.68      1.57 o
 -10   1   7        9.11        9.03      1.57 o
  -9   1   7        0.70       -0.62      1.79 o
  -8   1   7       94.29       97.24      2.54 o
  -7   1   7      170.33      169.58      2.98 o
  -6   1   7        1.97        1.94      0.87 o
  -5   1   7        6.08        4.46      0.93 o
  -4   1   7       12.75       13.17      1.12 o
  -3   1   7      458.66      450.60      4.54 o
  -2   1   7      603.44      583.09      5.71 o
  -1   1   7        5.25        8.30      0.94 o
   0   1   7       14.09       12.67      1.10 o
   1   1   7       14.84       14.78      1.20 o
   2   1   7        0.51        2.03      1.03 o
   3   1   7       83.92       79.67      2.40 o
   4   1   7       98.91      102.05      2.71 o
   5   1   7      100.30       99.43      2.90 o
   6   1   7        1.94        0.75      2.21 o
   7   1   7        3.91        3.43      1.65 o
 -12   2   7       10.44        8.40      1.77 o
 -11   2   7        8.89        8.00      1.69 o
 -10   2   7       93.72       97.58      2.92 o
  -9   2   7        2.27        4.81      1.20 o
  -8   2   7       54.47       57.04      2.13 o
  -7   2   7       15.18       14.11      1.34 o
  -6   2   7        0.01       -0.32      1.31 o
  -5   2   7       31.32       29.53      1.51 o
  -4   2   7      621.25      625.87      6.30 o
  -3   2   7      224.73      217.63      3.10 o
  -2   2   7       76.06       75.55      1.96 o
  -1   2   7       41.61       41.81      1.55 o
   0   2   7        8.65       10.43      1.17 o
   1   2   7      192.25      189.77      3.25 o
   2   2   7       22.03       22.95      1.55 o
   3   2   7       15.96       17.16      1.57 o
   4   2   7        2.36        2.10      1.27 o
   5   2   7        5.86        7.06      1.57 o
   6   2   7       12.29       10.31      1.92 o
 -12   3   7       15.07       12.67      1.86 o
 -11   3   7       36.50       34.54      2.29 o
 -10   3   7        7.60        6.73      1.55 o
  -9   3   7       17.73       20.02      1.56 o
  -8   3   7       97.02      100.54      2.72 o
  -7   3   7       49.43       49.39      1.96 o
  -6   3   7        0.09        1.44      1.48 o
  -5   3   7       27.53       26.49      1.42 o
  -4   3   7       46.37       45.47      1.69 o
  -3   3   7        1.00        0.23      1.25 o
  -2   3   7        0.62        0.08      1.30 o
  -1   3   7       37.67       38.01      1.64 o
   0   3   7       95.07       96.08      2.45 o
   1   3   7        9.81       10.17      1.35 o
   2   3   7       86.86       87.10      2.62 o
   3   3   7        0.00        0.44      1.78 o
   4   3   7       61.50       61.14      2.62 o
   5   3   7       36.03       35.59      2.42 o
   6   3   7        0.47       -1.95      2.37 o
 -12   4   7        5.09        5.05      1.74 o
 -11   4   7        0.06       -1.73      2.26 o
 -10   4   7        0.01        0.85      1.98 o
  -9   4   7       48.33       51.36      2.24 o
  -8   4   7       55.64       57.91      2.25 o
  -7   4   7       34.52       35.91      1.81 o
  -6   4   7        0.02       -0.27      1.58 o
  -5   4   7       32.86       30.94      1.69 o
  -4   4   7      221.21      218.78      3.59 o
  -3   4   7       20.05       20.37      1.46 o
  -2   4   7        5.80        5.24      1.22 o
  -1   4   7      153.36      150.89      3.09 o
   0   4   7        0.94       -0.29      1.80 o
   1   4   7        2.71        0.53      1.76 o
   2   4   7       42.20       40.26      2.20 o
   3   4   7       13.51       13.29      1.84 o
   4   4   7       13.16       17.68      1.92 o
   5   4   7        1.27        3.51      1.62 o
 -12   5   7       18.22       19.43      2.01 o
 -11   5   7        4.11        6.41      1.70 o
 -10   5   7       46.91       45.37      2.48 o
  -9   5   7       11.65        8.78      1.61 o
  -8   5   7       18.22       19.53      1.66 o
  -7   5   7       67.94       67.70      2.46 o
  -6   5   7       18.09       17.42      1.59 o
  -5   5   7       94.43       96.92      2.72 o
  -4   5   7       49.86       46.17      2.01 o
  -3   5   7        3.03        4.84      1.16 o
  -2   5   7        1.89        3.11      1.12 o
  -1   5   7       59.70       57.99      2.35 o
   0   5   7       52.27       53.47      2.32 o
   1   5   7        2.97        3.32      1.50 o
   2   5   7        0.00       -0.77      2.05 o
   3   5   7        7.90       10.95      1.73 o
   4   5   7        7.12       10.56      1.84 o
 -11   6   7        0.41        2.81      1.44 o
 -10   6   7        0.28       -2.13      2.13 o
  -9   6   7       17.73       18.79      1.88 o
  -8   6   7       54.21       57.55      2.55 o
  -7   6   7        5.11        4.38      1.48 o
  -6   6   7       10.44       11.30      1.50 o
  -5   6   7       16.73       20.18      1.67 o
  -4   6   7        4.60        4.66      1.37 o
  -3   6   7        7.38        7.54      1.51 o
  -2   6   7        2.51        4.71      1.46 o
  -1   6   7      127.72      126.46      3.43 o
   0   6   7       10.84       11.88      1.60 o
   1   6   7        0.96        1.40      1.54 o
   2   6   7        3.10       -1.00      2.45 o
 -10   7   7       12.74       11.34      2.01 o
  -9   7   7       74.88       80.38      3.09 o
  -8   7   7        9.48       12.52      1.69 o
  -7   7   7       26.64       27.75      1.98 o
  -6   7   7        0.95        0.98      1.85 o
  -5   7   7        3.70       -0.73      2.20 o
  -4   7   7       16.24       13.50      1.77 o
  -3   7   7        0.02        1.11      1.32 o
  -2   7   7        1.19        1.28      2.21 o
  -1   7   7        1.11        0.80      2.09 o
   0   7   7        0.01       -2.11      2.20 o
   1   7   7        0.31        1.95      2.14 o
  -9   8   7        0.69       -1.46      2.54 o
  -8   8   7        0.19       -0.07      1.47 o
  -7   8   7        7.14       10.77      1.72 o
  -6   8   7        3.39        4.67      1.57 o
  -5   8   7       19.43       19.69      2.04 o
  -4   8   7        2.72        1.91      2.17 o
  -3   8   7        0.38       -1.53      2.29 o
  -2   8   7        1.08        1.87      1.55 o
  -1   8   7        7.66       11.17      1.80 o
  -7   9   7        9.16       12.16      1.74 o
  -6   9   7        0.15       -2.37      2.37 o
  -5   9   7        0.65        0.15      2.30 o
   0 -13   8       17.89       19.84      2.02 o
   1 -13   8        2.20        3.30      1.54 o
   2 -13   8       15.55       12.16      1.81 o
   3 -13   8        1.47        0.14      1.64 o
   4 -13   8        0.94        2.73      1.50 o
   5 -13   8        1.12        0.42      1.56 o
   6 -13   8       28.51       32.13      2.24 o
   7 -13   8        6.28        7.13      1.72 o
  -2 -12   8       23.69       23.88      2.15 o
  -1 -12   8        2.42        3.99      1.59 o
   0 -12   8        0.44        3.63      1.35 o
   1 -12   8        0.63        0.19      1.32 o
   2 -12   8       15.95       15.11      1.83 o
   3 -12   8       55.09       54.55      2.41 o
   4 -12   8        0.92        4.27      1.43 o
   5 -12   8        0.00        0.25      2.06 o
   6 -12   8        2.11        4.05      1.46 o
   7 -12   8       26.37       25.48      2.15 o
   8 -12   8        0.07        1.15      2.27 o
  -4 -11   8        0.39        1.59      2.32 o
  -3 -11   8       21.86       17.78      2.03 o
  -2 -11   8        8.26        8.20      1.71 o
  -1 -11   8       73.20       73.81      2.70 o
   0 -11   8        9.89       11.74      1.52 o
   1 -11   8       23.76       25.86      1.76 o
   2 -11   8        4.21        4.82      1.31 o
   3 -11   8        0.83        0.11      1.68 o
   4 -11   8        0.04       -1.35      1.93 o
   5 -11   8      106.35      112.03      3.13 o
   6 -11   8      125.42      128.58      3.37 o
   7 -11   8       20.88       22.22      1.96 o
   8 -11   8       10.73       10.54      1.72 o
   9 -11   8        9.46       10.13      1.95 o
  -5 -10   8        0.01        0.99      2.04 o
  -4 -10   8        4.13        1.95      2.15 o
  -3 -10   8       22.54       23.18      1.89 o
  -2 -10   8      176.81      178.39      3.75 o
  -1 -10   8       24.12       23.02      1.78 o
   0 -10   8       11.69        9.97      1.43 o
   1 -10   8        4.65        1.11      1.91 o
   2 -10   8        1.34        0.70      1.73 o
   3 -10   8       12.70       12.22      1.37 o
   4 -10   8       17.10       16.18      1.59 o
   5 -10   8       15.63       17.69      1.56 o
   6 -10   8       71.90       74.49      2.58 o
   7 -10   8       21.01       23.73      1.89 o
   8 -10   8        0.00        0.00      2.15 o
   9 -10   8      106.63      114.07      3.52 o
  -6  -9   8       28.23       25.70      2.24 o
  -5  -9   8        7.74        8.82      1.66 o
  -4  -9   8        3.84        6.66      1.36 o
  -3  -9   8      122.09      122.41      3.07 o
  -2  -9   8       25.68       23.52      1.66 o
  -1  -9   8        2.68        2.26      1.25 o
   0  -9   8        0.52        0.88      1.05 o
   1  -9   8       36.21       37.92      1.73 o
   2  -9   8       64.07       69.81      2.18 o
   3  -9   8        2.87        1.29      1.55 o
   4  -9   8       17.39       17.50      1.45 o
   5  -9   8       61.68       59.42      2.20 o
   6  -9   8       58.84       62.00      2.37 o
   7  -9   8        0.03       -0.69      1.91 o
   8  -9   8        8.21        8.28      1.66 o
   9  -9   8       11.86       12.43      1.86 o
  10  -9   8       25.38       23.46      2.32 o
  -7  -8   8      138.03      152.33      3.96 o
  -6  -8   8       22.05       18.54      1.91 o
  -5  -8   8       24.22       22.58      1.85 o
  -4  -8   8        3.24        5.51      1.23 o
  -3  -8   8        4.81        4.86      1.24 o
  -2  -8   8       92.17       93.75      2.47 o
  -1  -8   8        3.65        3.91      1.13 o
   0  -8   8      121.98      124.53      2.57 o
   1  -8   8       42.61       46.94      1.74 o
   2  -8   8       45.75       41.61      1.69 o
   3  -8   8       39.19       42.61      1.80 o
   4  -8   8       96.89       96.27      2.45 o
   5  -8   8       21.47       23.01      1.58 o
   6  -8   8       65.99       68.81      2.38 o
   7  -8   8       43.48       42.16      2.15 o
   8  -8   8        4.40        4.19      1.45 o
   9  -8   8       13.24       12.46      1.80 o
  10  -8   8       11.14        8.58      1.98 o
  -8  -7   8       42.09       38.86      2.55 o
  -7  -7   8       76.22       77.63      2.84 o
  -6  -7   8        1.11        2.97      1.37 o
  -5  -7   8        1.60        0.73      1.87 o
  -4  -7   8      129.43      126.80      2.90 o
  -3  -7   8      128.21      142.26      2.89 o
  -2  -7   8       70.12       67.07      1.99 o
  -1  -7   8       11.56        9.74      1.14 o
   0  -7   8       15.83       16.97      1.21 o
   1  -7   8      181.47      156.15      2.68 o
   2  -7   8        9.10       11.04      1.12 o
   3  -7   8       31.08       32.34      1.57 o
   4  -7   8      163.52      165.78      2.98 o
   5  -7   8        4.69        2.09      1.17 o
   6  -7   8       21.19       20.50      1.52 o
   7  -7   8       20.23       21.86      1.77 o
   8  -7   8       87.85       88.18      2.85 o
   9  -7   8       61.18       58.54      2.71 o
  10  -7   8        5.63        3.81      1.75 o
  -9  -6   8       38.37       42.33      2.49 o
  -8  -6   8        0.10        0.90      2.05 o
  -7  -6   8       63.85       66.08      2.64 o
  -6  -6   8        3.97        4.07      1.27 o
  -5  -6   8       23.97       24.62      1.61 o
  -4  -6   8      112.32      107.75      2.55 o
  -3  -6   8       16.73       16.49      1.33 o
  -2  -6   8       17.70       15.90      1.27 o
  -1  -6   8       18.90       15.16      1.17 o
   0  -6   8      797.24      756.73      6.68 o
   1  -6   8      211.96      217.08      3.02 o
   2  -6   8        5.03        3.15      0.88 o
   3  -6   8        0.68       -0.30      1.21 o
   4  -6   8       40.90       39.72      1.64 o
   5  -6   8       61.19       58.10      2.04 o
   6  -6   8        0.02        0.05      1.12 o
   7  -6   8      164.71      160.97      3.52 o
   8  -6   8       66.64       64.71      2.58 o
   9  -6   8       34.15       28.91      2.24 o
  10  -6   8        0.15        2.07      2.22 o
 -10  -5   8        0.86       -1.04      2.38 o
  -9  -5   8       43.35       39.34      2.42 o
  -8  -5   8       59.91       59.45      2.55 o
  -7  -5   8      266.28      272.84      4.40 o
  -6  -5   8        8.12        8.27      1.23 o
  -5  -5   8      175.36      175.19      3.16 o
  -4  -5   8       34.45       28.32      1.47 o
  -3  -5   8        0.03        0.22      1.29 o
  -2  -5   8       55.71       51.78      1.67 o
  -1  -5   8      191.08      203.23      2.85 o
   0  -5   8       41.97       37.81      1.46 o
   1  -5   8      245.47      205.00      2.88 o
   2  -5   8        0.22        3.00      0.77 o
   3  -5   8       16.54       17.48      1.25 o
   4  -5   8      280.78      295.91      3.82 o
   5  -5   8      177.21      161.49      3.07 o
   6  -5   8       11.36       10.13      1.40 o
   7  -5   8        4.48        5.78      1.41 o
   8  -5   8        8.77        9.30      1.61 o
   9  -5   8       34.03       35.75      2.34 o
 -10  -4   8       12.04       15.36      1.77 o
  -9  -4   8      139.10      137.10      3.58 o
  -8  -4   8       79.41       76.69      2.69 o
  -7  -4   8       13.64       13.49      1.43 o
  -6  -4   8        0.04        0.90      1.45 o
  -5  -4   8      184.48      172.05      2.99 o
  -4  -4   8      300.26      302.99      3.69 o
  -3  -4   8       49.66       49.43      1.61 o
  -2  -4   8      222.78      209.61      2.85 o
  -1  -4   8        0.94        0.31      1.24 o
   0  -4   8      316.06      289.07      3.28 o
   1  -4   8      162.94      145.72      2.44 o
   2  -4   8        1.04        1.05      0.83 o
   3  -4   8      187.25      185.67      2.88 o
   4  -4   8       38.21       36.78      1.59 o
   5  -4   8        6.92        6.05      1.16 o
   6  -4   8        3.50        1.40      1.68 o
   7  -4   8       76.26       81.57      2.66 o
   8  -4   8       35.81       36.04      2.11 o
   9  -4   8       38.26       39.22      2.39 o
 -11  -3   8        0.49       -2.36      2.38 o
 -10  -3   8        3.08        4.10      1.47 o
  -9  -3   8        0.36        0.00      2.01 o
  -8  -3   8       10.49        7.86      1.58 o
  -7  -3   8       31.32       36.58      1.83 o
  -6  -3   8      107.97       98.45      2.48 o
  -5  -3   8      389.55      383.97      4.21 o
  -4  -3   8      262.21      262.06      3.31 o
  -3  -3   8      398.83      383.09      3.82 o
  -2  -3   8       21.02       19.23      1.11 o
  -1  -3   8      895.87      864.49      7.80 o
   0  -3   8       88.40       83.64      1.86 o
   1  -3   8      122.06      109.75      2.13 o
   2  -3   8        0.01       -0.04      0.82 o
   3  -3   8       13.47       12.24      1.25 o
   4  -3   8       25.34       23.11      1.39 o
   5  -3   8       47.68       43.91      1.91 o
   6  -3   8        3.11        3.47      1.18 o
   7  -3   8       13.58       13.35      1.64 o
   8  -3   8        3.24        4.16      1.56 o
   9  -3   8        0.02        1.74      2.22 o
 -11  -2   8       23.84       22.55      2.18 o
 -10  -2   8        4.68        2.97      1.56 o
  -9  -2   8       58.60       62.32      2.37 o
  -8  -2   8       39.27       39.53      1.94 o
  -7  -2   8        0.38        1.09      1.52 o
  -6  -2   8        9.03        7.57      1.13 o
  -5  -2   8      122.01      114.80      2.40 o
  -4  -2   8       76.03       80.10      1.96 o
  -3  -2   8      382.91      355.36      3.65 o
  -2  -2   8       29.13       35.18      1.36 o
  -1  -2   8       55.19       53.28      1.56 o
   0  -2   8       48.17       45.38      1.45 o
   1  -2   8        0.06       -1.28      1.28 o
   2  -2   8      168.81      160.52      2.75 o
   3  -2   8      310.85      297.04      3.79 o
   4  -2   8       56.07       51.46      2.01 o
   5  -2   8        0.01       -1.64      1.64 o
   6  -2   8        8.72        9.28      1.51 o
   7  -2   8       34.10       33.25      2.19 o
   8  -2   8        0.90       -0.96      2.27 o
 -11  -1   8       29.84       32.19      2.23 o
 -10  -1   8       40.44       41.55      2.30 o
  -9  -1   8       49.45       50.28      2.21 o
  -8  -1   8        0.85        3.97      1.17 o
  -7  -1   8       56.58       49.46      1.91 o
  -6  -1   8      175.76      174.28      3.07 o
  -5  -1   8      220.23      212.49      3.16 o
  -4  -1   8      162.91      168.18      2.70 o
  -3  -1   8        0.02        0.32      1.23 o
  -2  -1   8        0.00        0.51      0.83 o
  -1  -1   8      538.43      501.99      5.31 o
   0  -1   8       68.10       66.33      1.77 o
   1  -1   8      239.94      229.66      3.16 o
   2  -1   8      457.01      453.98      4.57 o
   3  -1   8        0.58        2.28      1.02 o
   4  -1   8        1.27        2.99      1.17 o
   5  -1   8        0.00        0.73      1.69 o
   6  -1   8       26.81       26.12      1.96 o
   7  -1   8       14.79       13.39      1.84 o
   8  -1   8        0.04        2.03      2.44 o
 -12   0   8        0.00       -1.19      2.35 o
 -11   0   8       39.43       35.67      2.37 o
 -10   0   8       49.67       49.67      2.37 o
  -9   0   8        1.77        3.07      1.24 o
  -8   0   8        0.08        1.36      1.60 o
  -7   0   8      106.04      108.81      2.56 o
  -6   0   8      284.74      279.78      3.79 o
  -5   0   8        2.99        3.53      0.98 o
  -4   0   8      195.88      197.14      2.94 o
  -3   0   8      508.50      493.67      4.86 o
  -2   0   8      347.42      328.61      3.72 o
  -1   0   8      279.16      264.71      3.34 o
   0   0   8      153.05      145.67      2.60 o
   1   0   8       21.71       18.52      1.32 o
   2   0   8       98.28       96.55      2.38 o
   3   0   8       35.38       34.12      1.78 o
   4   0   8       39.26       39.98      1.89 o
   5   0   8        0.83        0.90      1.79 o
   6   0   8      114.49      120.03      3.25 o
   7   0   8        0.50        1.32      1.54 o
 -12   1   8        3.31        5.93      1.56 o
 -11   1   8        3.89        4.63      1.61 o
 -10   1   8       52.35       45.36      2.36 o
  -9   1   8       58.17       60.93      2.39 o
  -8   1   8       38.12       31.34      1.77 o
  -7   1   8        8.47        8.45      1.25 o
  -6   1   8       19.72       20.10      1.36 o
  -5   1   8        0.87       -1.16      1.36 o
  -4   1   8        2.42        2.77      0.93 o
  -3   1   8      254.05      248.64      3.34 o
  -2   1   8      242.46      225.58      3.22 o
  -1   1   8       46.03       44.17      1.62 o
   0   1   8       11.60       10.08      1.19 o
   1   1   8       22.96       21.47      1.53 o
   2   1   8      520.71      525.90      5.43 o
   3   1   8       15.69       16.45      1.59 o
   4   1   8        7.22        4.58      1.46 o
   5   1   8        0.21       -0.73      1.87 o
   6   1   8        5.03        3.45      1.79 o
 -12   2   8        0.16       -2.35      2.35 o
 -11   2   8       22.89       22.64      1.99 o
 -10   2   8       76.97       75.99      2.74 o
  -9   2   8       20.43       19.04      1.70 o
  -8   2   8       21.93       22.44      1.63 o
  -7   2   8       19.06       22.58      1.54 o
  -6   2   8      146.46      148.15      2.99 o
  -5   2   8        0.01        0.91      1.25 o
  -4   2   8      222.64      217.84      3.32 o
  -3   2   8        8.90        9.97      1.12 o
  -2   2   8        9.77       11.04      1.18 o
  -1   2   8       14.50       14.93      1.20 o
   0   2   8        6.79        5.56      1.24 o
   1   2   8       32.43       34.03      1.77 o
   2   2   8        4.85        1.21      2.02 o
   3   2   8       51.48       52.89      2.23 o
   4   2   8        0.87        1.45      2.01 o
   5   2   8        2.94        1.20      2.58 o
   6   2   8       35.29       37.98      2.42 o
 -12   3   8        1.38       -1.62      2.58 o
 -11   3   8        0.46        1.41      1.57 o
 -10   3   8       12.17        9.63      1.69 o
  -9   3   8        0.34        1.01      1.27 o
  -8   3   8       98.47       94.11      2.74 o
  -7   3   8       11.35       12.08      1.42 o
  -6   3   8       32.11       30.06      1.70 o
  -5   3   8       12.69       11.62      1.32 o
  -4   3   8      140.55      144.07      2.94 o
  -3   3   8      164.15      157.17      3.08 o
  -2   3   8       45.30       43.23      1.85 o
  -1   3   8       22.74       24.49      1.51 o
   0   3   8        2.44        2.42      1.13 o
   1   3   8       16.14       13.07      1.66 o
   2   3   8       89.06       84.71      2.75 o
   3   3   8        3.17        1.71      2.05 o
   4   3   8       18.62       17.94      1.92 o
   5   3   8        0.08       -2.38      2.38 o
 -11   4   8       30.79       30.24      2.21 o
 -10   4   8        0.79       -0.89      2.08 o
  -9   4   8        2.31        4.71      1.38 o
  -8   4   8        0.00       -1.92      1.92 o
  -7   4   8        2.89        3.59      1.21 o
  -6   4   8       34.69       33.70      1.83 o
  -5   4   8       52.30       49.60      2.07 o
  -4   4   8      191.16      181.68      3.50 o
  -3   4   8      138.73      145.28      3.12 o
  -2   4   8        1.05        1.13      1.16 o
  -1   4   8        0.03       -1.65      1.82 o
   0   4   8       96.62       96.75      2.86 o
   1   4   8       32.93       35.91      2.06 o
   2   4   8        0.16       -2.18      2.18 o
   3   4   8        1.12        1.49      1.52 o
   4   4   8        0.67       -2.22      2.22 o
 -11   5   8        0.27        0.43      2.39 o
 -10   5   8        3.27        2.99      1.56 o
  -9   5   8        1.33        0.37      2.01 o
  -8   5   8       39.90       40.23      2.16 o
  -7   5   8       67.84       69.70      2.60 o
  -6   5   8        1.49        0.98      1.95 o
  -5   5   8       18.34       20.12      1.62 o
  -4   5   8        2.79        4.35      1.24 o
  -3   5   8       28.16       28.17      1.88 o
  -2   5   8        0.83        0.55      1.89 o
  -1   5   8        7.83        8.47      1.67 o
   0   5   8       23.90       25.16      1.88 o
   1   5   8       79.15       83.89      2.95 o
   2   5   8        5.23        4.38      1.61 o
 -10   6   8        2.56       -1.12      2.32 o
  -9   6   8       20.09       17.38      2.08 o
  -8   6   8       33.25       29.15      2.22 o
  -7   6   8        3.19        3.78      1.43 o
  -6   6   8        3.66        0.12      1.47 o
  -5   6   8        1.95        0.76      1.35 o
  -4   6   8       11.71       14.47      1.63 o
  -3   6   8      106.72      108.49      3.29 o
  -2   6   8        1.20        1.86      1.93 o
  -1   6   8        1.76        3.68      1.39 o
   0   6   8        1.68        1.36      2.10 o
   1   6   8        1.26        4.77      1.44 o
  -9   7   8        8.91       10.61      1.82 o
  -8   7   8        0.14        0.68      2.25 o
  -7   7   8        2.37        1.60      2.04 o
  -6   7   8        0.18       -0.79      2.08 o
  -5   7   8       13.98       14.09      1.81 o
  -4   7   8        8.46        9.93      1.60 o
  -3   7   8        0.14        0.81      1.86 o
  -2   7   8        4.79        5.33      1.59 o
  -1   7   8        3.81        4.98      1.69 o
  -7   8   8        0.03       -0.88      2.11 o
  -6   8   8        2.85        1.16      2.56 o
  -5   8   8        0.33        1.16      1.50 o
  -4   8   8        1.06        0.37      1.63 o
   0 -13   9        2.94        0.74      2.26 o
   1 -13   9        1.20        0.07      1.66 o
   2 -13   9       17.78       18.13      1.97 o
   3 -13   9       44.65       44.24      2.51 o
   4 -13   9       53.01       51.95      2.77 o
   5 -13   9       11.89       15.77      1.86 o
   6 -13   9        2.99        2.58      1.69 o
  -2 -12   9        1.36        2.61      1.61 o
  -1 -12   9        4.74        6.42      1.65 o
   0 -12   9       17.99       21.01      1.94 o
   1 -12   9        9.97        9.65      1.67 o
   2 -12   9       18.40       21.89      1.88 o
   3 -12   9       20.73       25.50      1.93 o
   4 -12   9        2.56        2.97      1.62 o
   5 -12   9        2.72        4.69      1.56 o
   6 -12   9       16.63       20.18      2.02 o
   7 -12   9       62.23       63.01      2.80 o
  -4 -11   9        4.38        4.20      1.77 o
  -3 -11   9        0.78        0.14      2.17 o
  -2 -11   9       13.30       14.79      1.84 o
  -1 -11   9      149.84      149.53      3.60 o
   0 -11   9        3.69       -2.04      2.18 o
   1 -11   9        0.42        2.92      1.26 o
   2 -11   9        2.33        2.08      1.35 o
   3 -11   9       51.74       53.66      2.33 o
   4 -11   9       40.19       39.69      2.11 o
   5 -11   9       12.42       15.91      1.71 o
   6 -11   9        2.32        1.98      1.48 o
   7 -11   9        7.96        8.10      1.84 o
   8 -11   9       15.17       13.72      1.98 o
  -5 -10   9       29.00       32.12      2.21 o
  -4 -10   9       11.17       11.58      1.80 o
  -3 -10   9       48.08       48.96      2.44 o
  -2 -10   9       94.25       95.76      2.90 o
  -1 -10   9        7.15        8.77      1.44 o
   0 -10   9        1.25       -0.11      1.87 o
   1 -10   9        2.59       -0.74      1.83 o
   2 -10   9       33.88       36.46      1.90 o
   3 -10   9       23.13       28.15      1.78 o
   4 -10   9       17.41       16.16      1.64 o
   5 -10   9        0.44        0.23      1.75 o
   6 -10   9       15.97       15.54      1.83 o
   7 -10   9       82.00       87.42      2.97 o
   8 -10   9       21.79       20.05      2.14 o
   9 -10   9        3.46        3.27      1.74 o
  -6  -9   9       39.51       36.97      2.52 o
  -5  -9   9       28.98       30.58      2.04 o
  -4  -9   9        0.21       -0.84      2.04 o
  -3  -9   9        2.96        2.58      1.31 o
  -2  -9   9       12.61       12.32      1.56 o
  -1  -9   9       52.94       53.84      2.11 o
   0  -9   9       15.71       15.30      1.48 o
   1  -9   9       11.11       13.15      1.31 o
   2  -9   9      148.24      154.87      3.16 o
   3  -9   9        1.39        1.97      1.17 o
   4  -9   9       15.85       13.71      1.50 o
   5  -9   9      138.91      138.88      3.25 o
   6  -9   9       49.37       52.27      2.27 o
   7  -9   9       30.69       33.56      2.13 o
   8  -9   9       24.49       30.93      2.17 o
   9  -9   9        0.09       -2.24      2.24 o
  -7  -8   9        1.67       -0.78      1.71 o
  -6  -8   9       21.17       19.23      1.91 o
  -5  -8   9        0.96        2.07      1.32 o
  -4  -8   9       14.68       14.69      1.56 o
  -3  -8   9      157.58      155.83      3.33 o
  -2  -8   9      258.83      251.64      3.89 o
  -1  -8   9       25.16       26.02      1.63 o
   0  -8   9        0.54        1.07      1.47 o
   1  -8   9        1.93        1.19      0.98 o
   2  -8   9       24.63       22.36      1.46 o
   3  -8   9       52.42       56.11      2.01 o
   4  -8   9       15.69       15.62      1.35 o
   5  -8   9       97.53      103.24      2.75 o
   6  -8   9        0.47       -1.00      1.98 o
   7  -8   9        3.94        5.16      1.34 o
   8  -8   9        9.26       10.09      1.78 o
   9  -8   9       22.28       21.09      2.17 o
  -8  -7   9       27.73       32.40      2.29 o
  -7  -7   9       15.57       17.22      1.91 o
  -6  -7   9       95.67       91.44      2.94 o
  -5  -7   9       46.96       49.87      2.18 o
  -4  -7   9       73.25       70.45      2.37 o
  -3  -7   9        0.75        2.23      1.11 o
  -2  -7   9       11.43       11.06      1.22 o
  -1  -7   9        0.00        0.33      1.36 o
   0  -7   9        2.28        3.53      1.04 o
   1  -7   9      133.01      128.39      2.63 o
   2  -7   9      221.56      218.07      3.37 o
   3  -7   9        4.25        3.63      1.12 o
   4  -7   9        5.63        5.85      1.16 o
   5  -7   9       73.51       79.36      2.45 o
   6  -7   9       56.07       49.02      2.24 o
   7  -7   9        0.49        1.30      2.19 o
   8  -7   9       33.17       31.49      2.18 o
   9  -7   9       44.91       44.84      2.66 o
  -9  -6   9        2.89        1.47      1.72 o
  -8  -6   9      156.35      158.82      3.92 o
  -7  -6   9       46.89       45.72      2.33 o
  -6  -6   9      165.50      157.26      3.53 o
  -5  -6   9       21.68       22.46      1.58 o
  -4  -6   9       57.54       57.19      2.04 o
  -3  -6   9       48.25       46.51      1.84 o
  -2  -6   9      269.67      258.09      3.53 o
  -1  -6   9       21.44       23.79      1.36 o
   0  -6   9       81.31       90.08      2.15 o
   1  -6   9       95.29       90.46      2.18 o
   2  -6   9       19.91       14.44      1.23 o
   3  -6   9       37.21       38.79      1.66 o
   4  -6   9      112.61      110.53      2.63 o
   5  -6   9      377.90      382.04      4.90 o
   6  -6   9        1.76        0.43      1.98 o
   7  -6   9        0.14       -1.87      1.87 o
   8  -6   9        0.44       -0.66      2.20 o
   9  -6   9        2.20        4.20      1.79 o
  -9  -5   9        2.40        4.58      1.52 o
  -8  -5   9      208.75      204.45      4.25 o
  -7  -5   9      117.76      115.92      3.19 o
  -6  -5   9       15.76       15.43      1.50 o
  -5  -5   9       12.61       12.18      1.40 o
  -4  -5   9      120.85      120.66      2.64 o
  -3  -5   9      168.58      163.94      2.89 o
  -2  -5   9        4.35        6.78      1.08 o
  -1  -5   9        0.06        1.55      0.84 o
   0  -5   9       34.55       30.64      1.38 o
   1  -5   9       55.50       55.95      1.79 o
   2  -5   9       96.41       90.21      2.17 o
   3  -5   9        1.04       -0.33      1.45 o
   4  -5   9       44.23       53.19      1.93 o
   5  -5   9       16.52       18.57      1.58 o
   6  -5   9        1.42        2.39      1.27 o
   7  -5   9        1.35        3.85      1.35 o
   8  -5   9       90.99       92.68      3.20 o
   9  -5   9       90.76       87.49      3.32 o
 -10  -4   9        1.08       -2.35      2.35 o
  -9  -4   9        7.84        1.03      2.71 o
  -8  -4   9       62.43       66.57      2.65 o
  -7  -4   9       20.87       17.09      1.71 o
  -6  -4   9       38.31       35.94      1.83 o
  -5  -4   9        0.42       -1.52      1.52 o
  -4  -4   9      108.77      112.90      2.49 o
  -3  -4   9      222.60      218.64      3.17 o
  -2  -4   9        4.36        3.60      0.92 o
  -1  -4   9       39.34       39.18      1.51 o
   0  -4   9       67.89       70.38      1.89 o
   1  -4   9      168.19      153.60      2.69 o
   2  -4   9        9.50        5.44      1.07 o
   3  -4   9       18.83       16.06      1.37 o
   4  -4   9       35.19       37.21      1.79 o
   5  -4   9      104.84      106.71      2.74 o
   6  -4   9        7.80        5.49      1.48 o
   7  -4   9        4.23        4.43      1.54 o
   8  -4   9       18.51       21.05      1.93 o
 -10  -3   9       12.86       13.38      1.78 o
  -9  -3   9        2.03        1.84      1.53 o
  -8  -3   9      261.52      256.63      4.44 o
  -7  -3   9      190.82      190.66      3.60 o
  -6  -3   9        1.66        2.18      1.07 o
  -5  -3   9        7.43        7.38      1.14 o
  -4  -3   9        0.32        0.16      1.46 o
  -3  -3   9      248.58      232.89      3.27 o
  -2  -3   9      111.12      102.24      2.20 o
  -1  -3   9      123.57      116.43      2.29 o
   0  -3   9       78.29       56.75      1.73 o
   1  -3   9        2.41        1.72      0.93 o
   2  -3   9        0.12       -0.24      1.36 o
   3  -3   9       43.50       47.60      1.84 o
   4  -3   9       68.56       65.39      2.23 o
   5  -3   9        6.66        4.11      1.42 o
   6  -3   9        7.75        7.33      1.43 o
   7  -3   9        0.20        0.00      1.99 o
   8  -3   9       30.05       32.18      2.36 o
 -11  -2   9        9.70       12.33      1.81 o
 -10  -2   9       22.56       21.43      2.14 o
  -9  -2   9      104.24      107.45      3.14 o
  -8  -2   9       12.78       10.96      1.51 o
  -7  -2   9        9.64        8.29      1.32 o
  -6  -2   9       70.72       62.84      2.10 o
  -5  -2   9      262.46      255.92      3.61 o
  -4  -2   9      180.07      186.89      3.03 o
  -3  -2   9      308.89      308.95      3.66 o
  -2  -2   9       46.86       36.71      1.55 o
  -1  -2   9      206.05      187.64      2.93 o
   0  -2   9       75.42       72.31      2.01 o
   1  -2   9      104.77       94.07      2.28 o
   2  -2   9      104.79       99.40      2.40 o
   3  -2   9      246.82      247.09      3.73 o
   4  -2   9        2.01        2.88      1.21 o
   5  -2   9       16.13       15.90      1.66 o
   6  -2   9        8.88       10.81      1.59 o
   7  -2   9       30.65       31.09      2.22 o
 -11  -1   9        1.22        0.14      2.36 o
 -10  -1   9        7.22        6.47      1.61 o
  -9  -1   9       25.13       28.12      1.99 o
  -8  -1   9       67.77       69.72      2.44 o
  -7  -1   9        1.02        2.10      1.13 o
  -6  -1   9       41.32       38.10      1.74 o
  -5  -1   9      102.28      105.82      2.49 o
  -4  -1   9      171.69      167.37      2.90 o
  -3  -1   9      198.52      189.94      3.02 o
  -2  -1   9      317.38      307.67      3.76 o
  -1  -1   9      565.21      524.91      5.33 o
   0  -1   9       51.30       52.66      1.77 o
   1  -1   9        0.00        0.29      0.96 o
   2  -1   9       13.22       14.24      1.33 o
   3  -1   9       22.10       25.23      1.61 o
   4  -1   9       57.53       57.49      2.26 o
   5  -1   9        0.04       -1.89      1.89 o
   6  -1   9        3.93        4.65      1.68 o
   7  -1   9       18.64       22.06      2.16 o
 -11   0   9        1.86        2.30      1.59 o
 -10   0   9        0.58        1.27      2.00 o
  -9   0   9      108.77      113.32      3.19 o
  -8   0   9       93.58       91.48      2.71 o
  -7   0   9       23.62       16.21      1.53 o
  -6   0   9        0.10        0.44      1.47 o
  -5   0   9       95.13       93.94      2.43 o
  -4   0   9       24.21       23.45      1.50 o
  -3   0   9       36.19       35.27      1.59 o
  -2   0   9       15.37       15.40      1.21 o
  -1   0   9       16.32       15.15      1.28 o
   0   0   9        0.22       -0.58      1.38 o
   1   0   9        2.04        0.18      1.64 o
   2   0   9       46.19       46.41      1.98 o
   3   0   9      198.98      191.54      3.66 o
   4   0   9       84.49       86.33      2.74 o
   5   0   9        1.67        1.13      1.48 o
   6   0   9        0.47        0.97      2.04 o
 -11   1   9        0.68       -2.26      2.26 o
 -10   1   9       88.84       87.56      3.01 o
  -9   1   9       78.32       91.13      2.78 o
  -8   1   9       36.44       33.61      1.98 o
  -7   1   9       59.07       61.63      2.22 o
  -6   1   9       40.94       40.00      1.89 o
  -5   1   9      117.49      119.24      2.67 o
  -4   1   9      105.77      101.09      2.47 o
  -3   1   9       51.50       49.25      1.84 o
  -2   1   9       29.15       30.06      1.53 o
  -1   1   9       86.71       79.47      2.29 o
   0   1   9       49.60       47.89      1.96 o
   1   1   9        6.18        6.08      1.35 o
   2   1   9        9.79       10.50      1.47 o
   3   1   9        7.37        8.82      1.51 o
   4   1   9        2.04        0.25      2.17 o
   5   1   9        7.75        6.59      1.75 o
   6   1   9        5.84        5.68      1.81 o
 -11   2   9        1.81        1.54      2.24 o
 -10   2   9        1.63        3.07      1.46 o
  -9   2   9        0.01       -1.65      2.07 o
  -8   2   9        0.32       -0.55      1.83 o
  -7   2   9       77.79       72.28      2.41 o
  -6   2   9       77.28       74.14      2.39 o
  -5   2   9        3.96        4.58      1.20 o
  -4   2   9       70.92       66.89      2.20 o
  -3   2   9       32.47       27.33      1.72 o
  -2   2   9      107.21      108.65      2.69 o
  -1   2   9       67.22       63.25      2.22 o
   0   2   9        4.47        3.93      1.26 o
   1   2   9       30.79       27.47      1.95 o
   2   2   9        1.92        4.51      1.27 o
   3   2   9       26.64       25.83      2.03 o
   4   2   9       15.84       17.69      1.89 o
   5   2   9        9.39       15.44      1.81 o
 -11   3   9        3.36        5.26      1.69 o
 -10   3   9       74.31       80.76      2.93 o
  -9   3   9        4.41        5.96      1.43 o
  -8   3   9       12.56       13.07      1.56 o
  -7   3   9        3.26        5.58      1.26 o
  -6   3   9       33.99       35.92      1.87 o
  -5   3   9        6.73        7.52      1.39 o
  -4   3   9       41.78       44.64      2.00 o
  -3   3   9      129.21      125.00      2.97 o
  -2   3   9       46.62       46.80      2.05 o
  -1   3   9        0.28       -1.57      1.79 o
   0   3   9        1.31        0.88      1.32 o
   1   3   9       64.64       66.41      2.60 o
   2   3   9       13.29       14.99      1.75 o
   3   3   9        6.30        5.92      1.67 o
   4   3   9        3.62        3.62      1.72 o
 -11   4   9       26.16       22.53      2.26 o
 -10   4   9        0.53       -1.90      2.23 o
  -9   4   9        1.15       -1.91      2.03 o
  -8   4   9        0.12        0.48      1.97 o
  -7   4   9       91.15       89.65      2.95 o
  -6   4   9       79.03       80.67      2.70 o
  -5   4   9        0.79        0.21      1.86 o
  -4   4   9        2.27        1.08      1.84 o
  -3   4   9        0.29        0.22      1.85 o
  -2   4   9       59.57       59.23      2.47 o
  -1   4   9       17.15       16.02      1.77 o
   0   4   9       35.71       38.92      2.19 o
   1   4   9        0.84        1.56      1.43 o
   2   4   9       19.31       18.09      2.02 o
 -10   5   9        7.26        9.12      1.72 o
  -9   5   9        0.11       -0.67      2.06 o
  -8   5   9        3.15        5.44      1.47 o
  -7   5   9       46.58       48.14      2.43 o
  -6   5   9        0.26       -0.36      1.83 o
  -5   5   9        0.28        0.83      1.70 o
  -4   5   9       23.22       23.33      1.93 o
  -3   5   9       67.62       67.61      2.76 o
  -2   5   9       77.23       79.28      2.87 o
  -1   5   9        5.00        4.97      1.54 o
   0   5   9        6.66        7.47      1.54 o
   1   5   9        8.64        9.79      1.80 o
  -9   6   9        0.92        1.86      2.41 o
  -8   6   9        6.35        4.20      1.69 o
  -7   6   9        4.80        6.42      1.61 o
  -6   6   9        0.19        0.79      2.06 o
  -5   6   9        0.02       -0.13      2.02 o
  -4   6   9        7.51        9.77      1.62 o
  -3   6   9       11.73       11.83      1.89 o
  -2   6   9        0.00       -2.23      2.23 o
  -1   6   9        0.82        1.00      2.20 o
  -8   7   9        5.89        5.21      1.87 o
  -7   7   9       11.23       12.29      1.90 o
  -6   7   9        0.00       -2.01      2.07 o
  -5   7   9        1.33       -2.01      2.35 o
  -4   7   9        0.76        0.29      1.49 o
  -3   7   9        1.84        1.71      1.68 o
   0 -13  10       27.36       28.71      2.32 o
   1 -13  10       24.21       24.79      2.32 o
   2 -13  10        0.01        2.03      2.11 o
   3 -13  10        7.29        5.77      1.91 o
   4 -13  10       25.06       26.18      2.24 o
   5 -13  10        9.86       13.34      1.87 o
  -2 -12  10        0.09       -1.03      2.25 o
  -1 -12  10       16.12       20.87      1.91 o
   0 -12  10       59.89       58.78      2.67 o
   1 -12  10        1.09        1.20      1.78 o
   2 -12  10        0.29       -1.32      2.03 o
   3 -12  10       37.85       46.16      2.38 o
   4 -12  10       22.43       24.08      2.18 o
   5 -12  10      117.75      118.39      3.57 o
   6 -12  10       12.01       10.36      1.85 o
   7 -12  10        7.53        5.61      1.97 o
  -4 -11  10        6.75        6.35      1.78 o
  -3 -11  10       13.99       13.58      1.83 o
  -2 -11  10       33.54       34.77      2.17 o
  -1 -11  10       28.14       28.45      2.02 o
   0 -11  10       17.49       14.86      1.78 o
   1 -11  10        5.88        4.68      1.49 o
   2 -11  10        0.35       -1.69      1.91 o
   3 -11  10      103.31      107.78      3.14 o
   4 -11  10      105.33      108.82      3.23 o
   5 -11  10        3.37        5.28      1.56 o
   6 -11  10       13.43       13.53      1.73 o
   7 -11  10       22.49       23.96      2.20 o
  -5 -10  10       26.15       25.59      2.18 o
  -4 -10  10       14.75       12.58      1.84 o
  -3 -10  10        7.45        8.05      1.52 o
  -2 -10  10        9.44        9.27      1.65 o
  -1 -10  10       12.17       10.86      1.60 o
   0 -10  10       68.78       75.32      2.56 o
   1 -10  10        2.72        3.83      1.35 o
   2 -10  10       10.41       10.56      1.63 o
   3 -10  10        0.86        0.79      2.02 o
   4 -10  10       15.26       18.37      1.65 o
   5 -10  10        5.93        6.07      1.57 o
   6 -10  10        1.93        0.64      2.15 o
   7 -10  10       59.33       58.26      2.79 o
   8 -10  10        5.13        6.87      1.81 o
  -6  -9  10        0.82        0.00      2.23 o
  -5  -9  10        2.91        2.80      1.55 o
  -4  -9  10        1.07       -0.37      2.09 o
  -3  -9  10        0.66        0.81      1.92 o
  -2  -9  10      157.13      162.66      3.47 o
  -1  -9  10       75.30       74.67      2.48 o
   0  -9  10      165.96      169.84      3.47 o
   1  -9  10        0.00        0.31      1.69 o
   2  -9  10        0.01        0.93      1.65 o
   3  -9  10       45.94       47.70      2.05 o
   4  -9  10        9.63       10.92      1.52 o
   5  -9  10        0.57        1.39      1.77 o
   6  -9  10       10.32       11.99      1.72 o
   7  -9  10        1.34        0.66      2.37 o
   8  -9  10       26.94       26.95      2.23 o
  -7  -8  10        0.09       -2.42      2.42 o
  -6  -8  10       18.13       16.85      1.89 o
  -5  -8  10       49.44       50.77      2.42 o
  -4  -8  10       20.19       19.18      1.75 o
  -3  -8  10       56.40       56.40      2.21 o
  -2  -8  10       86.09       83.43      2.54 o
  -1  -8  10        2.52        1.86      1.23 o
   0  -8  10       36.19       37.15      1.90 o
   1  -8  10       87.19       92.88      2.54 o
   2  -8  10      134.15      141.33      3.00 o
   3  -8  10       41.51       34.98      1.90 o
   4  -8  10       18.31       17.50      1.66 o
   5  -8  10       20.67       22.23      1.85 o
   6  -8  10       64.81       65.81      2.67 o
   7  -8  10       52.53       54.65      2.47 o
   8  -8  10        2.02        3.66      1.59 o
  -8  -7  10        4.84        1.76      2.56 o
  -7  -7  10       22.53       19.47      2.02 o
  -6  -7  10      103.60      101.71      3.05 o
  -5  -7  10        6.02        5.42      1.52 o
  -4  -7  10        6.67        6.46      1.33 o
  -3  -7  10        0.00        0.99      1.63 o
  -2  -7  10      129.50      130.29      2.90 o
  -1  -7  10      131.29      126.15      2.78 o
   0  -7  10       63.29       63.12      2.05 o
   1  -7  10       67.59       68.33      2.17 o
   2  -7  10       53.38       52.17      2.02 o
   3  -7  10       30.03       26.54      1.72 o
   4  -7  10       49.74       50.99      2.17 o
   5  -7  10       68.34       72.31      2.52 o
   6  -7  10      246.31      243.97      4.42 o
   7  -7  10       50.20       50.59      2.48 o
   8  -7  10       27.18       26.46      2.30 o
  -9  -6  10        3.60        2.40      2.46 o
  -8  -6  10        0.42        0.41      2.11 o
  -7  -6  10       69.59       68.46      2.75 o
  -6  -6  10       22.95       25.91      1.88 o
  -5  -6  10       34.46       36.54      1.94 o
  -4  -6  10        5.73        4.06      1.28 o
  -3  -6  10       46.26       49.13      1.88 o
  -2  -6  10      182.31      184.60      3.20 o
  -1  -6  10       66.25       61.04      1.96 o
   0  -6  10       70.87       71.81      2.09 o
   1  -6  10       11.07        9.85      1.25 o
   2  -6  10       36.02       38.23      1.66 o
   3  -6  10       81.66       82.35      2.40 o
   4  -6  10       43.13       48.59      2.05 o
   5  -6  10        4.87        1.41      2.05 o
   6  -6  10        2.62        3.02      1.52 o
   7  -6  10        0.80        0.78      2.17 o
   8  -6  10        4.42        1.14      1.80 o
  -9  -5  10        1.97       -0.28      2.29 o
  -8  -5  10        0.79        1.03      2.03 o
  -7  -5  10        7.46        9.56      1.58 o
  -6  -5  10      167.47      165.35      3.56 o
  -5  -5  10       17.92       14.89      1.48 o
  -4  -5  10        0.45       -1.73      1.73 o
  -3  -5  10       49.04       48.93      1.89 o
  -2  -5  10        5.23        5.53      1.13 o
  -1  -5  10       43.26       43.79      1.72 o
   0  -5  10        3.48        4.21      1.03 o
   1  -5  10       73.28       77.81      2.16 o
   2  -5  10       45.65       52.04      1.92 o
   3  -5  10       83.54       80.13      2.35 o
   4  -5  10       63.96       62.43      2.40 o
   5  -5  10       20.13       18.15      1.76 o
   6  -5  10      111.33      112.23      3.17 o
   7  -5  10       36.09       34.03      2.35 o
   8  -5  10       32.22       34.13      2.48 o
 -10  -4  10        5.76        7.12      1.69 o
  -9  -4  10       33.24       34.54      2.36 o
  -8  -4  10       12.99       10.94      1.69 o
  -7  -4  10      312.94      314.70      4.81 o
  -6  -4  10      164.90      167.31      3.39 o
  -5  -4  10        0.15        2.32      1.09 o
  -4  -4  10       14.21       12.20      1.27 o
  -3  -4  10        8.56        8.44      1.25 o
  -2  -4  10       10.70       11.28      1.28 o
  -1  -4  10        0.62       -1.13      1.36 o
   0  -4  10       87.86       82.74      2.15 o
   1  -4  10        8.91       12.49      1.29 o
   2  -4  10        6.34        6.36      1.25 o
   3  -4  10       11.41        9.99      1.34 o
   4  -4  10      198.58      201.03      3.81 o
   5  -4  10       33.74       30.59      1.99 o
   6  -4  10        6.44        8.95      1.52 o
   7  -4  10        5.46        5.24      1.70 o
   8  -4  10       10.87        8.40      2.10 o
 -10  -3  10        5.61        7.55      1.79 o
  -9  -3  10       19.04       20.03      1.94 o
  -8  -3  10       50.90       51.18      2.43 o
  -7  -3  10        0.97        2.47      1.36 o
  -6  -3  10       17.74       24.33      1.55 o
  -5  -3  10        7.18        8.25      1.22 o
  -4  -3  10       68.39       66.17      2.08 o
  -3  -3  10      154.74      160.73      2.97 o
  -2  -3  10       40.79       37.80      1.61 o
  -1  -3  10        2.74        1.46      1.52 o
   0  -3  10       53.25       45.16      1.78 o
   1  -3  10       85.40       80.08      2.27 o
   2  -3  10        0.14        0.27      1.54 o
   3  -3  10       36.44       37.40      1.92 o
   4  -3  10        3.21        0.86      1.35 o
   5  -3  10        3.30        2.86      1.50 o
   6  -3  10        5.98        5.34      1.55 o
   7  -3  10        1.60        0.85      2.35 o
 -10  -2  10        1.34        1.52      2.19 o
  -9  -2  10        5.07        9.23      1.49 o
  -8  -2  10        1.50       -1.37      2.00 o
  -7  -2  10      286.18      285.56      4.48 o
  -6  -2  10      120.91      127.09      2.96 o
  -5  -2  10       30.34       27.52      1.67 o
  -4  -2  10       44.42       48.72      1.87 o
  -3  -2  10        0.71       -1.42      1.42 o
  -2  -2  10       10.79       11.74      1.13 o
  -1  -2  10       64.53       67.14      2.01 o
   0  -2  10      266.96      258.71      3.77 o
   1  -2  10       50.99       54.74      2.02 o
   2  -2  10        0.64        4.87      1.10 o
   3  -2  10       20.62       20.01      1.64 o
   4  -2  10       37.95       40.83      2.07 o
   5  -2  10       20.50       17.48      1.94 o
   6  -2  10        4.38        3.18      1.59 o
   7  -2  10       19.19       19.00      2.20 o
 -11  -1  10        0.26        0.30      2.28 o
 -10  -1  10       12.00       11.43      1.77 o
  -9  -1  10       78.29       73.87      2.87 o
  -8  -1  10      165.44      163.85      3.70 o
  -7  -1  10       34.05       36.64      1.95 o
  -6  -1  10        7.50        8.64      1.33 o
  -5  -1  10        8.39       10.06      1.17 o
  -4  -1  10      126.42      121.59      2.66 o
  -3  -1  10       72.54       68.89      2.18 o
  -2  -1  10       38.68       32.98      1.64 o
  -1  -1  10        1.89        3.16      1.04 o
   0  -1  10       25.50       26.29      1.59 o
   1  -1  10       28.77       28.40      1.72 o
   2  -1  10        0.35        2.03      1.16 o
   3  -1  10       92.09       96.57      2.78 o
   4  -1  10       61.51       66.68      2.51 o
   5  -1  10       36.88       33.57      2.29 o
   6  -1  10        0.70        1.58      2.22 o
 -11   0  10        4.71        2.06      2.58 o
 -10   0  10        3.64        4.63      1.72 o
  -9   0  10       38.64       35.19      2.23 o
  -8   0  10       72.59       74.03      2.73 o
  -7   0  10        2.03        1.63      1.28 o
  -6   0  10        7.36        9.63      1.27 o
  -5   0  10       45.86       45.80      2.00 o
  -4   0  10      203.86      198.61      3.51 o
  -3   0  10       21.11       21.69      1.47 o
  -2   0  10       24.18       22.92      1.49 o
  -1   0  10       21.50       21.35      1.43 o
   0   0  10      158.86      159.85      3.30 o
   1   0  10       10.19        7.28      1.44 o
   2   0  10        6.57        7.03      1.45 o
   3   0  10       11.94       10.61      1.71 o
   4   0  10       12.84       11.61      1.80 o
   5   0  10        1.44        0.56      2.16 o
 -11   1  10        9.70       11.45      1.88 o
 -10   1  10       25.73       26.63      2.05 o
  -9   1  10       19.11       17.16      1.93 o
  -8   1  10        7.28        7.56      1.49 o
  -7   1  10        0.41        0.11      1.70 o
  -6   1  10        8.24        9.32      1.35 o
  -5   1  10       90.41       80.20      2.51 o
  -4   1  10       40.75       41.15      1.94 o
  -3   1  10       54.25       56.46      2.08 o
  -2   1  10        6.49        5.70      1.27 o
  -1   1  10        2.76        1.49      1.80 o
   0   1  10       49.98       44.65      2.16 o
   1   1  10        0.54        2.26      1.18 o
   2   1  10        0.00        0.83      1.88 o
   3   1  10       26.81       22.79      2.01 o
   4   1  10       16.65       17.68      2.03 o
 -11   2  10        0.17       -2.08      2.29 o
 -10   2  10       26.68       29.28      2.30 o
  -9   2  10       51.33       46.86      2.44 o
  -8   2  10       29.00       31.99      2.05 o
  -7   2  10       34.72       33.88      1.99 o
  -6   2  10        9.76        7.64      1.54 o
  -5   2  10       13.47       12.10      1.64 o
  -4   2  10       46.75       47.33      2.18 o
  -3   2  10        3.77        3.45      1.34 o
  -2   2  10       38.41       36.52      1.95 o
  -1   2  10        0.65       -1.82      1.82 o
   0   2  10       34.50       34.79      2.12 o
   1   2  10        1.06        0.24      2.11 o
   2   2  10       37.20       38.27      2.28 o
   3   2  10       13.13       12.36      1.84 o
   4   2  10        2.12        2.26      2.54 o
 -10   3  10       46.21       48.27      2.56 o
  -9   3  10        6.14        6.13      1.62 o
  -8   3  10        1.84       -2.13      2.13 o
  -7   3  10       10.65       10.97      1.56 o
  -6   3  10      130.47      138.19      3.50 o
  -5   3  10      143.98      148.14      3.47 o
  -4   3  10       21.15       21.16      1.79 o
  -3   3  10       14.89       14.44      1.62 o
  -2   3  10       12.44       12.48      1.62 o
  -1   3  10       12.95       14.96      1.78 o
   0   3  10        6.01        8.97      1.50 o
   1   3  10        2.79        2.91      1.55 o
   2   3  10       15.17       18.70      1.91 o
 -10   4  10        0.83        3.37      1.49 o
  -9   4  10       16.43       11.33      1.95 o
  -8   4  10        0.08       -1.45      2.28 o
  -7   4  10        1.21        1.90      2.06 o
  -6   4  10        0.63        0.12      1.96 o
  -5   4  10       16.94       17.21      1.81 o
  -4   4  10        3.70        4.60      1.49 o
  -3   4  10        7.59        8.28      1.57 o
  -2   4  10      107.15      108.96      3.37 o
  -1   4  10       28.50       27.13      2.15 o
   0   4  10        1.33        2.27      1.43 o
   1   4  10        7.01        7.85      1.71 o
  -9   5  10       24.02       26.08      2.35 o
  -8   5  10        0.01        0.98      2.09 o
  -7   5  10        1.02       -1.36      2.22 o
  -6   5  10       18.14       21.23      1.97 o
  -5   5  10       29.09       30.24      2.14 o
  -4   5  10        4.41        4.51      1.63 o
  -3   5  10        6.68        9.44      1.79 o
  -2   5  10        1.26       -0.56      2.43 o
  -1   5  10        0.07       -2.21      2.21 o
  -8   6  10        9.79        6.31      2.02 o
  -7   6  10        5.92        6.90      1.82 o
  -6   6  10        0.04       -1.88      2.29 o
  -5   6  10       10.77        9.68      1.95 o
  -4   6  10        0.08        1.68      1.59 o
  -3   6  10        2.77        1.34      2.56 o
   2 -13  11        5.29        6.39      1.73 o
   3 -13  11       15.06       14.35      2.12 o
  -1 -12  11        2.14       -0.29      2.47 o
   0 -12  11        0.63        2.88      1.54 o
   1 -12  11        7.63        9.09      1.75 o
   2 -12  11        3.19        1.03      1.65 o
   3 -12  11        0.82       -0.41      2.44 o
   4 -12  11       50.86       54.61      2.74 o
   5 -12  11       65.16       65.35      2.91 o
   6 -12  11       17.16       18.52      2.07 o
  -3 -11  11       22.61       24.38      2.14 o
  -2 -11  11        0.02        1.78      1.96 o
  -1 -11  11        0.70       -2.22      2.22 o
   0 -11  11       11.36       12.40      1.74 o
   1 -11  11       59.87       62.17      2.63 o
   2 -11  11       24.84       25.91      1.97 o
   3 -11  11       66.68       70.12      2.76 o
   4 -11  11       25.86       28.80      2.11 o
   5 -11  11       11.36       12.95      1.81 o
   6 -11  11        2.76        0.71      2.25 o
  -5 -10  11        2.34        4.83      1.63 o
  -4 -10  11        1.59       -0.98      2.34 o
  -3 -10  11        6.51        6.85      1.61 o
  -2 -10  11        0.77        1.82      1.39 o
  -1 -10  11      144.84      147.01      3.61 o
   0 -10  11       36.89       38.03      2.03 o
   1 -10  11       10.62       10.83      1.55 o
   2 -10  11       31.96       33.04      2.12 o
   3 -10  11        4.90        2.76      1.55 o
   4 -10  11       83.18       86.90      2.89 o
   5 -10  11       73.82       78.60      2.87 o
   6 -10  11       23.35       24.00      2.07 o
   7 -10  11        8.14        9.40      1.76 o
  -6  -9  11        5.14        1.62      2.47 o
  -5  -9  11       23.19       23.56      2.09 o
  -4  -9  11       69.78       70.29      2.84 o
  -3  -9  11        2.13        2.00      1.49 o
  -2  -9  11       10.94       10.93      1.54 o
  -1  -9  11       44.73       45.80      2.15 o
   0  -9  11       19.20       19.14      1.70 o
   1  -9  11        1.47       -0.55      1.87 o
   2  -9  11       11.46       12.81      1.49 o
   3  -9  11      207.03      212.32      4.03 o
   4  -9  11       17.56       19.67      1.68 o
   5  -9  11        2.39        2.54      1.37 o
   6  -9  11        2.59        3.43      1.60 o
   7  -9  11       23.26       24.47      2.13 o
  -7  -8  11        0.41       -2.24      2.24 o
  -6  -8  11        3.38        3.41      1.57 o
  -5  -8  11       34.79       35.03      2.15 o
  -4  -8  11       10.29       11.39      1.62 o
  -3  -8  11       12.10       14.69      1.56 o
  -2  -8  11        3.44        2.68      1.33 o
  -1  -8  11      240.27      245.05      4.11 o
   0  -8  11      125.35      116.30      3.00 o
   1  -8  11        4.94        4.63      1.31 o
   2  -8  11        0.30       -0.42      1.79 o
   3  -8  11       17.79       18.76      1.68 o
   4  -8  11       12.58       14.10      1.64 o
   5  -8  11        0.44        2.90      1.40 o
   6  -8  11       30.26       30.47      2.08 o
   7  -8  11        0.70        0.28      2.39 o
  -7  -7  11        0.07        1.10      1.98 o
  -6  -7  11       22.82       22.68      1.90 o
  -5  -7  11        0.08        1.65      1.84 o
  -4  -7  11       89.63       90.29      2.72 o
  -3  -7  11       23.24       25.72      1.72 o
  -2  -7  11       77.83       75.61      2.49 o
  -1  -7  11      330.15      335.26      4.58 o
   0  -7  11       82.63       79.26      2.39 o
   1  -7  11       11.37       13.18      1.39 o
   2  -7  11       28.72       26.81      1.69 o
   3  -7  11       92.94       92.07      2.79 o
   4  -7  11       88.81       87.18      2.78 o
   5  -7  11        0.09       -1.90      1.98 o
   6  -7  11       10.25       10.00      1.75 o
   7  -7  11       12.44       15.77      1.88 o
  -8  -6  11        0.28       -1.69      2.23 o
  -7  -6  11        0.66       -1.94      2.09 o
  -6  -6  11        4.15        4.71      1.48 o
  -5  -6  11       42.28       38.34      2.08 o
  -4  -6  11        1.50        2.08      1.19 o
  -3  -6  11       16.55       17.58      1.56 o
  -2  -6  11      118.98      125.03      2.85 o
  -1  -6  11        6.51        9.33      1.32 o
   0  -6  11       14.45       12.23      1.38 o
   1  -6  11        0.23       -0.48      1.50 o
   2  -6  11       82.87       81.05      2.40 o
   3  -6  11      150.95      151.06      3.36 o
   4  -6  11       21.38       19.09      1.83 o
   5  -6  11       68.15       64.14      2.57 o
   6  -6  11      102.54       97.25      3.12 o
   7  -6  11       10.66       10.31      1.95 o
  -9  -5  11        0.46        0.44      2.45 o
  -8  -5  11        0.05       -1.88      2.10 o
  -7  -5  11        9.95       10.98      1.60 o
  -6  -5  11       94.28       89.73      2.86 o
  -5  -5  11       67.45       64.15      2.43 o
  -4  -5  11       15.95       19.01      1.44 o
  -3  -5  11        0.06        0.43      1.09 o
  -2  -5  11       39.67       36.88      1.82 o
  -1  -5  11      126.93      130.34      2.89 o
   0  -5  11        1.09        2.59      1.05 o
   1  -5  11        0.59        1.95      1.10 o
   2  -5  11        1.66        3.81      1.16 o
   3  -5  11       16.76       15.21      1.67 o
   4  -5  11        0.02       -0.11      1.80 o
   5  -5  11       57.82       53.86      2.52 o
   6  -5  11       62.68       67.35      2.85 o
   7  -5  11        0.54        1.72      2.28 o
  -9  -4  11       35.99       35.53      2.45 o
  -8  -4  11       18.38       17.88      1.96 o
  -7  -4  11       30.80       32.90      2.10 o
  -6  -4  11        6.85        6.96      1.57 o
  -5  -4  11        7.62        7.94      1.40 o
  -4  -4  11       25.41       23.72      1.58 o
  -3  -4  11       69.51       70.43      2.29 o
  -2  -4  11      114.74      119.29      2.77 o
  -1  -4  11        0.94        0.91      1.47 o
   0  -4  11        7.10        6.97      1.22 o
   1  -4  11        4.88        2.05      1.19 o
   2  -4  11       79.25       80.75      2.49 o
   3  -4  11       10.86        9.62      1.46 o
   4  -4  11        0.76        0.00      2.03 o
   5  -4  11        4.75        5.62      1.53 o
   6  -4  11       21.47       23.42      2.06 o
   7  -4  11        3.97        4.84      1.86 o
 -10  -3  11        4.40        5.56      1.77 o
  -9  -3  11        0.60        0.68      2.32 o
  -8  -3  11        3.93       -0.12      2.32 o
  -7  -3  11       74.96       76.26      2.76 o
  -6  -3  11       97.31       97.17      2.86 o
  -5  -3  11      152.85      152.26      3.26 o
  -4  -3  11       10.71        9.71      1.38 o
  -3  -3  11      103.80       99.78      2.58 o
  -2  -3  11        6.70        5.30      1.14 o
  -1  -3  11        3.22        3.03      1.13 o
   0  -3  11      103.16       95.83      2.65 o
   1  -3  11      141.35      145.61      3.17 o
   2  -3  11       36.93       36.41      1.95 o
   3  -3  11       10.78       12.40      1.56 o
   4  -3  11        1.03        1.31      1.96 o
   5  -3  11       72.24       72.77      2.83 o
   6  -3  11       53.10       59.43      2.70 o
 -10  -2  11        2.73        2.89      1.68 o
  -9  -2  11       53.11       60.32      2.67 o
  -8  -2  11       77.65       73.38      2.78 o
  -7  -2  11      244.91      249.26      4.40 o
  -6  -2  11       18.97       18.85      1.61 o
  -5  -2  11        1.47        0.90      1.81 o
  -4  -2  11        0.85        2.50      1.10 o
  -3  -2  11       88.38       85.64      2.53 o
  -2  -2  11       62.46       59.14      2.12 o
  -1  -2  11        2.65        0.85      1.53 o
   0  -2  11        3.74        4.48      1.27 o
   1  -2  11       68.23       63.68      2.32 o
   2  -2  11        6.81        8.01      1.37 o
   3  -2  11       16.06       16.84      1.73 o
   4  -2  11       18.05       18.53      1.88 o
   5  -2  11       47.23       52.61      2.52 o
   6  -2  11        8.78        6.71      1.88 o
 -10  -1  11       10.13       11.34      1.87 o
  -9  -1  11       20.20       20.23      1.91 o
  -8  -1  11        9.48        8.69      1.68 o
  -7  -1  11        0.93        0.79      1.95 o
  -6  -1  11        1.25        1.49      1.89 o
  -5  -1  11       62.00       60.85      2.28 o
  -4  -1  11        1.54       -0.20      1.63 o
  -3  -1  11      150.69      143.63      3.14 o
  -2  -1  11       31.19       28.90      1.69 o
  -1  -1  11        5.73        4.35      1.26 o
   0  -1  11       18.24       17.94      1.62 o
   1  -1  11       93.09       95.58      2.86 o
   2  -1  11       17.57        9.58      1.85 o
   3  -1  11        0.62       -1.11      1.99 o
   4  -1  11       24.05       24.00      2.12 o
   5  -1  11        0.86        3.91      1.46 o
 -10   0  11       50.09       52.43      2.81 o
  -9   0  11       17.05       16.85      1.85 o
  -8   0  11       19.37       20.52      1.86 o
  -7   0  11       93.16       88.66      2.94 o
  -6   0  11       21.17       23.73      1.68 o
  -5   0  11        5.79        5.56      1.36 o
  -4   0  11       12.51       10.95      1.44 o
  -3   0  11        3.85        0.00      1.88 o
  -2   0  11        1.00       -0.61      1.68 o
  -1   0  11       39.05       36.85      1.93 o
   0   0  11       10.90       13.88      1.62 o
   1   0  11       16.68       16.02      1.68 o
   2   0  11        1.79        3.75      1.43 o
   3   0  11       20.89       21.38      1.94 o
   4   0  11        3.34        4.99      1.71 o
 -10   1  11        1.70        1.00      2.34 o
  -9   1  11       71.12       78.96      2.97 o
  -8   1  11       47.04       46.71      2.43 o
  -7   1  11       18.65       15.69      1.77 o
  -6   1  11        1.23        1.75      1.26 o
  -5   1  11       15.54       15.31      1.67 o
  -4   1  11        0.40        1.19      1.67 o
  -3   1  11       12.37       15.11      1.40 o
  -2   1  11        4.76        1.86      1.38 o
  -1   1  11        1.49        1.58      2.00 o
   0   1  11        1.33       -1.18      2.03 o
   1   1  11       14.82       16.47      1.66 o
   2   1  11        0.12        0.13      2.13 o
   3   1  11       13.53       16.22      1.95 o
 -10   2  11        0.87        0.29      2.41 o
  -9   2  11       20.07       19.62      2.05 o
  -8   2  11        5.49        6.22      1.56 o
  -7   2  11        1.48        0.86      2.01 o
  -6   2  11        4.99        8.94      1.38 o
  -5   2  11       74.69       75.88      2.79 o
  -4   2  11       62.51       66.82      2.49 o
  -3   2  11        1.01       -1.39      1.95 o
  -2   2  11        7.55        9.63      1.51 o
  -1   2  11       43.39       47.83      2.39 o
   0   2  11       19.09       21.66      1.89 o
   1   2  11        0.02        0.68      1.48 o
   2   2  11        3.35        6.33      1.64 o
  -9   3  11        7.35        2.14      2.53 o
  -8   3  11       45.08       49.70      2.58 o
  -7   3  11       13.46       17.52      1.93 o
  -6   3  11       31.78       31.66      2.21 o
  -5   3  11        6.79        7.04      1.59 o
  -4   3  11        7.92        9.07      1.57 o
  -3   3  11        0.02        2.39      1.34 o
  -2   3  11        2.80        1.67      1.53 o
  -1   3  11       38.26       39.54      2.36 o
   0   3  11        5.93        6.97      1.74 o
   1   3  11        0.27        0.88      2.22 o
  -9   4  11       15.68       15.83      2.03 o
  -8   4  11       25.91       32.08      2.28 o
  -7   4  11        4.55        8.32      1.53 o
  -6   4  11        2.14        3.53      1.60 o
  -5   4  11       18.37       18.89      2.04 o
  -4   4  11       36.88       39.76      2.34 o
  -3   4  11        1.53        1.23      2.26 o
  -2   4  11       14.40       15.02      1.86 o
  -1   4  11        0.02       -0.29      2.30 o
  -7   5  11        0.04        1.64      2.18 o
  -6   5  11       26.17       23.49      2.32 o
  -5   5  11        0.48       -2.36      2.36 o
  -4   5  11       12.36       13.95      1.86 o
  -3   5  11        1.13        1.94      2.32 o
  -1 -12  12        0.06        1.95      1.57 o
   0 -12  12       14.71       15.18      1.93 o
   1 -12  12       58.54       57.83      2.84 o
   2 -12  12       25.30       26.81      2.20 o
   3 -12  12       15.07       15.97      1.91 o
   4 -12  12        0.01        2.58      1.50 o
  -3 -11  12        0.13        0.00      2.34 o
  -2 -11  12        0.78       -0.43      2.28 o
  -1 -11  12        0.68        0.69      1.91 o
   0 -11  12        5.36        6.28      1.61 o
   1 -11  12       33.46       40.13      2.20 o
   2 -11  12       11.94       10.77      1.85 o
   3 -11  12        1.04        0.00      2.33 o
   4 -11  12        0.63       -1.95      2.40 o
   5 -11  12       50.82       53.50      2.65 o
  -4 -10  12       15.77       19.68      2.02 o
  -3 -10  12       50.68       50.54      2.60 o
  -2 -10  12       22.04       24.60      2.08 o
  -1 -10  12        1.81        2.49      1.41 o
   0 -10  12        0.00        1.00      1.88 o
   1 -10  12       24.52       24.70      1.96 o
   2 -10  12       11.71        9.81      1.75 o
   3 -10  12        5.74        3.85      1.66 o
   4 -10  12       23.49       24.84      1.92 o
   5 -10  12       15.69       19.23      1.98 o
   6 -10  12        0.56       -2.45      2.45 o
  -5  -9  12       36.94       37.25      2.28 o
  -4  -9  12       65.39       67.61      2.79 o
  -3  -9  12        2.39        3.70      1.47 o
  -2  -9  12       11.48       12.09      1.62 o
  -1  -9  12       21.61       23.99      1.82 o
   0  -9  12       92.05       94.18      2.93 o
   1  -9  12      146.07      149.56      3.49 o
   2  -9  12       10.13       10.97      1.67 o
   3  -9  12       14.38       15.07      1.79 o
   4  -9  12        4.26        5.36      1.55 o
   5  -9  12       23.24       22.25      2.05 o
   6  -9  12       53.65       49.05      2.68 o
  -6  -8  12        1.04       -2.13      2.35 o
  -5  -8  12        1.54        1.73      2.09 o
  -4  -8  12        2.12        2.32      1.47 o
  -3  -8  12       34.25       36.54      2.00 o
  -2  -8  12        3.73        3.68      1.36 o
  -1  -8  12       68.99       68.80      2.47 o
   0  -8  12      209.60      213.38      4.01 o
   1  -8  12       56.05       58.63      2.32 o
   2  -8  12        0.01        0.00      1.86 o
   3  -8  12       69.03       72.28      2.71 o
   4  -8  12      133.98      133.15      3.53 o
   5  -8  12       39.19       37.19      2.26 o
   6  -8  12        3.04       -0.98      2.47 o
  -7  -7  12        6.67        6.96      1.72 o
  -6  -7  12        5.81        7.14      1.47 o
  -5  -7  12       41.60       44.25      2.26 o
  -4  -7  12       56.69       56.62      2.45 o
  -3  -7  12        7.64        5.47      1.50 o
  -2  -7  12       20.72       20.46      1.70 o
  -1  -7  12       21.79       21.75      1.68 o
   0  -7  12       23.61       24.90      1.85 o
   1  -7  12       29.27       30.21      1.94 o
   2  -7  12       43.48       46.54      2.18 o
   3  -7  12        1.43        1.28      1.86 o
   4  -7  12       89.31       86.10      2.89 o
   5  -7  12       20.03       19.44      1.90 o
   6  -7  12        0.76        0.56      1.51 o
  -8  -6  12        0.00       -1.03      1.60 o
  -7  -6  12        0.00        0.14      1.49 o
  -6  -6  12       19.41       20.25      1.90 o
  -5  -6  12       22.83       24.04      1.77 o
  -4  -6  12        4.72        3.60      1.40 o
  -3  -6  12        3.89        6.68      1.27 o
  -2  -6  12       25.22       27.62      1.77 o
  -1  -6  12       31.33       26.93      1.91 o
   0  -6  12      205.77      201.08      3.79 o
   1  -6  12      143.92      148.89      3.32 o
   2  -6  12        1.91        1.10      2.10 o
   3  -6  12       12.29       11.71      1.56 o
   4  -6  12       31.99       33.93      2.03 o
   5  -6  12        0.02        1.71      1.42 o
   6  -6  12        0.55        3.04      1.59 o
  -8  -5  12       22.44       21.85      2.12 o
  -7  -5  12        0.00        2.54      1.31 o
  -6  -5  12       21.07       23.40      1.90 o
  -5  -5  12        2.66        4.68      1.35 o
  -4  -5  12        0.42       -1.63      1.89 o
  -3  -5  12        1.07        2.35      1.16 o
  -2  -5  12      246.27      249.89      4.12 o
  -1  -5  12      151.11      151.22      3.28 o
   0  -5  12        1.92        1.13      1.69 o
   1  -5  12        6.70        7.08      1.34 o
   2  -5  12       72.76       77.20      2.61 o
   3  -5  12       34.69       37.77      2.22 o
   4  -5  12       24.30       18.19      2.00 o
   5  -5  12       18.42       20.16      2.03 o
   6  -5  12       13.81       14.73      2.08 o
  -9  -4  12        6.26        9.45      1.76 o
  -8  -4  12        0.04       -2.05      2.13 o
  -7  -4  12        0.44        0.32      1.44 o
  -6  -4  12       91.30       93.61      2.93 o
  -5  -4  12       49.45       48.62      2.23 o
  -4  -4  12        0.75        3.00      1.20 o
  -3  -4  12       73.50       78.00      2.51 o
  -2  -4  12        0.57        1.23      1.73 o
  -1  -4  12        6.84       12.03      1.31 o
   0  -4  12        6.45        5.32      1.33 o
   1  -4  12        0.08       -0.21      1.62 o
   2  -4  12       82.21       85.04      2.79 o
   3  -4  12       17.93       19.20      1.75 o
   4  -4  12        3.21        5.72      1.50 o
   5  -4  12       14.08       11.02      1.94 o
   6  -4  12       17.28       16.89      2.22 o
  -9  -3  12       10.49       12.22      1.86 o
  -8  -3  12       10.72       13.91      1.75 o
  -7  -3  12       24.93       20.03      1.89 o
  -6  -3  12      103.98      107.41      3.08 o
  -5  -3  12       23.82       25.44      1.72 o
  -4  -3  12        1.59        2.92      1.22 o
  -3  -3  12        0.30        1.19      1.25 o
  -2  -3  12      168.87      172.85      3.55 o
  -1  -3  12      116.08      112.77      2.94 o
   0  -3  12        0.22       -0.96      1.74 o
   1  -3  12       26.54       29.43      1.89 o
   2  -3  12        3.37        6.42      1.45 o
   3  -3  12       15.25       15.49      1.85 o
   4  -3  12        8.34        9.95      1.83 o
   5  -3  12       12.83       17.09      1.96 o
  -9  -2  12       14.91       14.77      1.98 o
  -8  -2  12        3.25        2.17      1.52 o
  -7  -2  12       22.28       18.33      1.85 o
  -6  -2  12        5.24        5.29      1.45 o
  -5  -2  12       34.73       35.25      2.04 o
  -4  -2  12        5.91        6.07      1.39 o
  -3  -2  12       95.60      100.40      2.82 o
  -2  -2  12       42.36       43.26      2.03 o
  -1  -2  12       70.47       68.65      2.53 o
   0  -2  12        1.95        1.22      1.81 o
   1  -2  12       24.70       25.77      2.00 o
   2  -2  12       30.34       32.69      2.14 o
   3  -2  12       20.27       19.50      2.03 o
   4  -2  12        8.21       12.20      1.80 o
  -9  -1  12        0.05       -0.14      1.49 o
  -8  -1  12        0.00        0.59      1.39 o
  -7  -1  12        8.05        9.34      1.51 o
  -6  -1  12       89.75       89.75      2.95 o
  -5  -1  12       28.19       28.92      1.85 o
  -4  -1  12        0.20       -0.22      1.91 o
  -3  -1  12        1.55       -1.53      1.81 o
  -2  -1  12        0.09        1.21      1.64 o
  -1  -1  12        1.82        0.00      1.91 o
   0  -1  12        4.79        5.64      1.49 o
   1  -1  12       56.00       56.34      2.53 o
   2  -1  12       54.26       59.71      2.58 o
   3  -1  12        0.07       -2.35      2.35 o
   4  -1  12       24.15       25.54      2.11 o
  -9   0  12        5.61        4.25      1.75 o
  -8   0  12       30.84       30.88      2.22 o
  -7   0  12       33.50       34.05      2.09 o
  -6   0  12       14.56       13.70      1.72 o
  -5   0  12        4.00        3.92      1.41 o
  -4   0  12        0.07        1.61      1.81 o
  -3   0  12       19.41       18.40      1.71 o
  -2   0  12        5.75        6.21      1.46 o
  -1   0  12        5.69        3.51      1.46 o
   0   0  12        3.01        4.58      1.50 o
   1   0  12       23.43       25.54      1.98 o
   2   0  12        0.40        0.83      2.19 o
   3   0  12        1.12        0.74      2.52 o
  -9   1  12        0.46        1.73      2.18 o
  -8   1  12        4.90        5.05      1.61 o
  -7   1  12        0.96        2.47      1.40 o
  -6   1  12       27.45       25.17      2.04 o
  -5   1  12        1.30        0.37      2.05 o
  -4   1  12       37.63       34.80      2.12 o
  -3   1  12        3.38        3.47      1.42 o
  -2   1  12        4.28        2.60      1.50 o
  -1   1  12        0.26        0.76      1.79 o
   0   1  12       14.42       13.60      1.96 o
   1   1  12       20.13       21.57      2.09 o
   2   1  12       15.99       14.00      2.08 o
  -9   2  12        7.81        8.62      1.79 o
  -8   2  12       34.08       34.08      2.41 o
  -7   2  12       35.53       34.72      2.36 o
  -6   2  12       12.06       12.34      1.76 o
  -5   2  12        8.71       11.74      1.63 o
  -4   2  12        7.84        9.04      1.61 o
  -3   2  12        0.00        2.15      1.30 o
  -2   2  12        0.03        0.67      2.05 o
  -1   2  12        3.53        2.13      1.72 o
   0   2  12       29.37       27.93      2.29 o
   1   2  12        0.03        0.60      2.23 o
  -8   3  12       34.54       37.89      2.55 o
  -7   3  12       20.11       18.76      2.06 o
  -6   3  12        0.02        1.54      2.14 o
  -5   3  12        0.23       -0.42      2.18 o
  -4   3  12       26.61       29.25      2.24 o
  -3   3  12       12.51       14.32      1.92 o
  -2   3  12        0.07       -0.43      2.16 o
  -1   3  12        2.18        1.93      2.22 o
  -6   4  12        0.02        0.15      2.32 o
  -5   4  12        5.70        6.10      1.77 o
  -4   4  12        9.07       11.30      1.99 o
  -2 -11  13        5.39        4.71      1.82 o
  -1 -11  13       19.84       23.33      2.01 o
   0 -11  13       11.64       12.57      1.79 o
   1 -11  13        2.44        0.85      1.66 o
   2 -11  13       28.03       29.57      2.11 o
   3 -11  13       61.33       61.83      2.86 o
   4 -11  13        1.16       -2.51      2.51 o
  -3 -10  13      110.11      116.90      3.64 o
  -2 -10  13        3.74        1.47      1.64 o
  -1 -10  13        1.74        0.00      2.31 o
   0 -10  13       43.73       46.33      2.42 o
   1 -10  13       54.04       54.47      2.65 o
   2 -10  13       33.54       32.99      2.21 o
   3 -10  13        5.69        5.60      1.81 o
   4 -10  13        2.72        3.50      1.48 o
   5 -10  13        9.24       11.40      1.91 o
  -5  -9  13        0.91       -0.15      2.13 o
  -4  -9  13        1.01        1.70      1.62 o
  -3  -9  13       16.88       16.47      1.97 o
  -2  -9  13        7.49        6.88      1.67 o
  -1  -9  13        0.10        1.41      1.98 o
   0  -9  13       20.84       19.49      1.86 o
   1  -9  13        1.93       -2.29      2.29 o
   2  -9  13       10.77       11.13      1.73 o
   3  -9  13       21.51       23.38      1.94 o
   4  -9  13        3.77        3.88      1.72 o
   5  -9  13       47.01       51.27      2.84 o
  -6  -8  13       13.88       14.69      1.97 o
  -5  -8  13        3.20        2.25      2.28 o
  -4  -8  13       17.84       15.22      1.91 o
  -3  -8  13      141.95      144.57      3.73 o
  -2  -8  13       64.04       61.92      2.56 o
  -1  -8  13        1.67       -0.98      2.06 o
   0  -8  13        5.07        7.05      1.48 o
   1  -8  13       48.35       48.50      2.40 o
   2  -8  13       60.53       58.13      2.72 o
   3  -8  13       13.65       15.71      1.84 o
   4  -8  13       41.65       42.40      2.55 o
   5  -8  13        0.07        0.29      2.34 o
  -6  -7  13        0.17       -0.42      2.12 o
  -5  -7  13       27.84       30.67      2.24 o
  -4  -7  13       25.10       27.16      1.95 o
  -3  -7  13        8.84        6.60      1.63 o
  -2  -7  13        1.33        3.51      1.29 o
  -1  -7  13       32.26       35.84      2.10 o
   0  -7  13      165.50      165.73      3.76 o
   1  -7  13       12.70       12.19      1.77 o
   2  -7  13      148.08      155.55      3.74 o
   3  -7  13        0.14        0.90      1.97 o
   4  -7  13        1.40       -0.67      2.34 o
   5  -7  13       30.07       32.37      2.30 o
  -7  -6  13        8.11        8.28      1.67 o
  -6  -6  13        0.02       -2.13      2.13 o
  -5  -6  13        0.55        1.28      1.95 o
  -4  -6  13        9.60        7.75      1.54 o
  -3  -6  13        0.91       -1.41      2.00 o
  -2  -6  13        2.43        3.06      1.31 o
  -1  -6  13       40.79       40.12      2.18 o
   0  -6  13       64.68       62.79      2.60 o
   1  -6  13        4.57        6.43      1.41 o
   2  -6  13        0.74       -0.49      2.02 o
   3  -6  13       47.96       49.33      2.50 o
   4  -6  13       79.81       85.21      3.16 o
   5  -6  13       12.29       11.64      1.79 o
  -8  -5  13       27.94       32.21      2.39 o
  -7  -5  13        2.98        1.67      2.05 o
  -6  -5  13       18.13       16.87      1.96 o
  -5  -5  13       39.07       40.85      2.20 o
  -4  -5  13       64.99       63.31      2.61 o
  -3  -5  13        5.91        5.22      1.49 o
  -2  -5  13       65.45       66.37      2.54 o
  -1  -5  13        1.70        4.85      1.34 o
   0  -5  13       82.27       83.63      2.81 o
   1  -5  13        0.65        2.08      1.37 o
   2  -5  13       27.39       24.49      2.05 o
   3  -5  13       10.75        8.62      1.83 o
   4  -5  13        1.44        1.80      1.53 o
   5  -5  13        1.09       -0.59      2.27 o
  -8  -4  13       14.93       15.97      1.98 o
  -7  -4  13        1.31        3.67      1.56 o
  -6  -4  13       43.47       42.67      2.32 o
  -5  -4  13       64.33       69.82      2.73 o
  -4  -4  13        0.53       -0.24      1.91 o
  -3  -4  13       14.98       17.56      1.61 o
  -2  -4  13       11.41       13.23      1.61 o
  -1  -4  13      119.84      119.63      3.30 o
   0  -4  13      149.02      158.32      3.66 o
   1  -4  13       12.57        9.56      1.71 o
   2  -4  13        0.21       -2.07      2.07 o
   3  -4  13        6.16        2.81      1.73 o
   4  -4  13       21.46       23.55      2.13 o
  -8  -3  13       10.38       13.12      1.93 o
  -7  -3  13        0.80        2.34      1.54 o
  -6  -3  13        0.61       -1.14      2.10 o
  -5  -3  13        0.95        2.25      1.35 o
  -4  -3  13       27.55       28.61      1.97 o
  -3  -3  13        2.19        5.56      1.29 o
  -2  -3  13      153.31      156.08      3.65 o
  -1  -3  13       97.26       90.64      3.05 o
   0  -3  13       10.23       10.80      1.64 o
   1  -3  13        7.71        7.60      1.58 o
   2  -3  13        3.67        6.22      1.60 o
   3  -3  13       31.61       28.19      2.34 o
   4  -3  13       10.79        9.79      1.83 o
  -8  -2  13        2.48        2.12      2.23 o
  -7  -2  13        0.42        1.87      2.08 o
  -6  -2  13        9.87       11.02      1.68 o
  -5  -2  13       96.23       96.20      3.17 o
  -4  -2  13        3.55        1.32      2.07 o
  -3  -2  13        2.94        2.02      2.05 o
  -2  -2  13        2.51        3.09      1.36 o
  -1  -2  13       10.37       10.94      1.62 o
   0  -2  13       11.98       14.89      1.78 o
   1  -2  13        4.64        2.53      1.62 o
   2  -2  13        7.07        7.26      1.69 o
   3  -2  13       20.05       24.15      2.25 o
  -8  -1  13        1.09       -0.43      2.22 o
  -7  -1  13       24.11       30.73      2.04 o
  -6  -1  13        8.60        6.48      1.70 o
  -5  -1  13        9.34        7.41      1.77 o
  -4  -1  13        0.17        0.74      1.86 o
  -3  -1  13       11.78       14.24      1.60 o
  -2  -1  13       35.11       34.60      2.11 o
  -1  -1  13       46.10       46.00      2.58 o
   0  -1  13       17.34       17.54      1.91 o
   1  -1  13        0.30        3.08      1.50 o
   2  -1  13        5.72        1.59      2.62 o
  -8   0  13        2.84        4.41      1.54 o
  -7   0  13        3.11        1.38      2.08 o
  -6   0  13        0.66        1.60      2.09 o
  -5   0  13       22.02       19.31      1.91 o
  -4   0  13        1.85        4.18      1.38 o
  -3   0  13        8.30        6.81      1.75 o
  -2   0  13       26.90       25.68      2.06 o
  -1   0  13        1.27        0.60      1.48 o
   0   0  13        3.78        2.43      1.68 o
   1   0  13       26.81       26.84      2.30 o
  -8   1  13        0.00        1.63      2.27 o
  -7   1  13       52.26       56.25      2.73 o
  -6   1  13       35.73       35.64      2.48 o
  -5   1  13        0.02       -0.14      1.54 o
  -4   1  13        4.57        6.97      1.47 o
  -3   1  13        0.95       -2.48      2.48 o
  -2   1  13        0.86       -0.28      2.22 o
  -1   1  13        0.65       -0.43      2.22 o
   0   1  13        0.79        3.78      1.83 o
  -7   2  13       22.81       28.69      2.33 o
  -6   2  13       13.20       12.09      1.97 o
  -5   2  13        0.00       -0.57      2.32 o
  -4   2  13        0.04        1.58      1.79 o
  -3   2  13        5.61        6.24      1.72 o
  -2   2  13       26.01       25.81      2.32 o
  -2 -10  14        2.99        4.37      1.66 o
  -1 -10  14       10.47       11.38      1.73 o
   0 -10  14        0.52        1.15      2.12 o
   1 -10  14       12.76       11.21      1.79 o
   2 -10  14        0.13        1.31      2.03 o
   3 -10  14        7.47        5.88      1.88 o
  -3  -9  14        8.61        8.01      1.76 o
  -2  -9  14       66.92       64.70      2.92 o
  -1  -9  14       39.18       38.84      2.40 o
   0  -9  14        2.31        1.78      2.18 o
   1  -9  14       17.63       18.43      1.99 o
   2  -9  14       40.29       43.01      2.60 o
   3  -9  14        3.72        6.51      1.64 o
  -5  -8  14       24.85       28.32      2.28 o
  -4  -8  14       16.35       15.96      2.08 o
  -3  -8  14        0.08        1.37      2.12 o
  -2  -8  14       10.32        9.60      1.74 o
  -1  -8  14        5.17        6.83      1.51 o
   0  -8  14        1.59        2.45      1.43 o
   1  -8  14       77.00       74.78      2.95 o
   2  -8  14       19.20       22.71      2.03 o
   3  -8  14        0.28       -1.71      2.31 o
   4  -8  14        0.67        1.78      2.24 o
  -5  -7  14        5.66        7.63      1.60 o
  -4  -7  14        4.26        4.58      1.73 o
  -3  -7  14       10.09        8.47      1.79 o
  -2  -7  14       60.12       62.08      2.73 o
  -1  -7  14        6.52        6.82      1.60 o
   0  -7  14        0.00       -2.20      2.20 o
   1  -7  14        0.57       -1.97      2.22 o
   2  -7  14       14.57       15.25      1.95 o
   3  -7  14        1.69        0.70      2.39 o
   4  -7  14        4.71        5.11      1.79 o
  -6  -6  14        3.29        2.10      1.59 o
  -5  -6  14        9.80        8.06      1.70 o
  -4  -6  14      102.40      107.92      3.38 o
  -3  -6  14       26.57       28.55      2.22 o
  -2  -6  14        9.81        7.55      1.66 o
  -1  -6  14       10.04       12.40      1.59 o
   0  -6  14        5.90        6.40      1.63 o
   1  -6  14       79.50       79.12      3.03 o
   2  -6  14       16.79       18.22      1.87 o
   3  -6  14        0.33       -0.85      2.11 o
   4  -6  14        0.92       -0.75      2.43 o
  -7  -5  14        0.29        0.74      2.29 o
  -6  -5  14        1.78       -1.12      2.33 o
  -5  -5  14        7.16        6.39      1.63 o
  -4  -5  14       37.71       40.03      2.23 o
  -3  -5  14        2.25        3.24      1.44 o
  -2  -5  14        3.00        3.08      1.46 o
  -1  -5  14       19.94       20.18      1.90 o
   0  -5  14       23.36       25.50      1.94 o
   1  -5  14      106.98      117.57      3.47 o
   2  -5  14        2.40       -2.52      2.52 o
   3  -5  14        0.70        1.73      2.17 o
  -7  -4  14       42.32       43.36      2.67 o
  -6  -4  14        0.89        3.25      1.50 o
  -5  -4  14        1.23       -0.13      1.98 o
  -4  -4  14       29.37       30.14      2.17 o
  -3  -4  14       33.97       35.77      2.11 o
  -2  -4  14        6.81        8.65      1.58 o
  -1  -4  14       32.34       31.96      2.13 o
   0  -4  14       25.42       26.27      2.06 o
   1  -4  14        1.54        1.34      2.37 o
   2  -4  14        0.52       -1.26      2.08 o
   3  -4  14        0.90        3.84      1.55 o
  -7  -3  14        5.79        8.00      1.79 o
  -6  -3  14       10.41        9.79      1.85 o
  -5  -3  14       24.73       25.67      2.06 o
  -4  -3  14       76.51       75.77      2.90 o
  -3  -3  14       10.65        6.99      1.79 o
  -2  -3  14        4.49        6.42      1.59 o
  -1  -3  14        3.05        4.10      1.52 o
   0  -3  14        0.05        1.07      2.18 o
   1  -3  14       90.13       94.41      3.39 o
   2  -3  14        2.26        4.43      1.64 o
  -7  -2  14        3.42        2.46      1.65 o
  -6  -2  14        5.27        5.35      1.64 o
  -5  -2  14       10.21       12.53      1.75 o
  -4  -2  14        7.78        6.68      1.63 o
  -3  -2  14        1.77        0.79      2.14 o
  -2  -2  14       31.34       36.71      2.25 o
  -1  -2  14       86.80       85.56      3.16 o
   0  -2  14       40.81       39.56      2.54 o
   1  -2  14        6.65        9.39      1.77 o
  -7  -1  14        0.30        2.20      1.54 o
  -6  -1  14        0.46        1.56      2.05 o
  -5  -1  14       12.46       13.54      1.91 o
  -4  -1  14        6.80        5.80      1.70 o
  -3  -1  14        5.88        4.36      1.75 o
  -2  -1  14        0.82       -1.38      2.12 o
  -1  -1  14        5.76        3.52      1.76 o
   0  -1  14       11.85        6.19      1.96 o
  -6   0  14       23.33       22.03      2.33 o
  -5   0  14       13.92       19.41      1.99 o
  -4   0  14       10.33       13.01      1.71 o
  -3   0  14        9.14       11.77      1.66 o
  -2   0  14        0.91        3.19      1.51 o
  -1   0  14       31.02       35.53      2.32 o
  -5   1  14        0.20        0.75      1.71 o
  -4   1  14        0.01        1.19      2.30 o
  -1  -9  15        1.87        1.56      1.66 o
   0  -9  15        3.84        6.29      1.69 o
   1  -9  15       11.44        9.55      1.93 o
  -3  -8  15        2.62        1.62      2.07 o
  -2  -8  15        2.70        4.27      1.61 o
  -1  -8  15       16.61       13.86      2.05 o
   0  -8  15       12.79       12.31      2.00 o
   1  -8  15        0.05       -0.58      2.27 o
  -4  -7  15       15.84       16.10      2.02 o
  -3  -7  15       23.81       20.20      2.22 o
  -2  -7  15       38.96       36.47      2.43 o
  -1  -7  15        0.05        2.18      1.45 o
   0  -7  15        7.95        7.15      1.75 o
   1  -7  15       43.99       45.66      2.73 o
   2  -7  15       14.65       15.30      2.03 o
  -5  -6  15        4.62        1.48      2.51 o
  -4  -6  15        0.40       -1.00      2.35 o
  -3  -6  15        0.29        0.70      2.12 o
  -2  -6  15        0.00        2.09      2.25 o
  -1  -6  15        2.66        5.44      1.44 o
   0  -6  15        2.78        2.76      1.58 o
   1  -6  15        2.07        3.04      1.67 o
   2  -6  15       19.33       19.45      2.18 o
  -5  -5  15       26.60       30.78      2.36 o
  -4  -5  15        1.00       -0.57      2.35 o
  -3  -5  15       28.55       31.66      2.29 o
  -2  -5  15       50.62       52.52      2.64 o
  -1  -5  15        1.09        2.10      2.18 o
   0  -5  15        9.57       10.74      1.79 o
   1  -5  15        3.03        4.97      1.65 o
  -5  -4  15       27.19       25.73      2.31 o
  -4  -4  15       34.78       35.14      2.42 o
  -3  -4  15       39.77       36.25      2.51 o
  -2  -4  15       10.97       13.45      1.78 o
  -1  -4  15        0.05        1.28      2.23 o
   0  -4  15       15.44       11.72      2.12 o
   1  -4  15        0.35        2.02      1.54 o
  -5  -3  15        1.02        2.04      2.33 o
  -4  -3  15        1.77        2.58      1.64 o
  -3  -3  15        0.78        1.42      2.14 o
  -2  -3  15        0.20        0.14      1.52 o
  -1  -3  15        0.00        1.67      1.55 o
   0  -3  15       60.64       64.69      3.08 o
  -5  -2  15        7.34        6.02      1.80 o
  -4  -2  15       32.56       33.77      2.53 o
  -3  -2  15       19.09       23.82      2.08 o
  -2  -2  15        0.11        1.92      2.26 o
 
